# Supplementary material for: Cystatin B increases autophagic flux by sustaining proteolytic activity of cathepsin B and fuels glycolysis in pancreatic cancer: CSTB orchestrates autophagy and glycolysis in PDAC
Source: Clin Transl Med. 2022 Dec 10;12(12):e1126. doi: 10.1002/ctm2.1126 (PMC9736795; doi:10.1002/ctm2.1126)
Supplement: Supplementary file 13 — Supporting Information [file CTM2-12-e1126-s003.xlsx]

## Sheet: proteinGroups
Protein IDs	Fasta headers	Number of proteins	Peptides	Razor + unique peptides	Unique peptides	Sequence coverage [%]	Mol. weight [kDa]	iBAQ	iBAQ CFPAC_IGG_IP	iBAQ PATU_IGG_IP	Potential contaminant		Protein IDs	Fasta headers	Number of proteins	Peptides	Razor + unique peptides	Unique peptides	Sequence coverage [%]	Mol. weight [kDa]	iBAQ	iBAQ CFPAC_CSTB_IP	iBAQ PATU_CSTB_IP
A0A075B6I1	LV460_HUMAN Immunoglobulin lambda variable 4-60 OS=Homo sapiens OX=9606 GN=IGLV4-60 PE=3 SV=1	1	1	1	1	8.3	12.987	158930000	0	158930000			Q8WVW5;Q53GK6;Q53G76;Q1KLZ0;P63261;P60709;B4DVQ0;B4E335;B4E3A4;Q53G99;B4DW52;A0A2R8Y793;B3KWQ3;Q6PJ43;B7ZAP6;I3L3I0;I3L1U9;Q96FU6;V9HVZ7;Q96DE1;A1E282;G5E9R0;A4UCT3;K7EM38;A5GZ75;E7EVS6;I3L3R2;A0A2R8YGF8;J3KT65;C9JUM1;C9JZR7;F1BXA6;I3L4N8;C9JTX5;Q6S8J3;A0A2R8YFE2;A5A3E0;Q562R1;P0CG38;Q9UE89;A0A2R8YEA7;L0R5C4;Q9BYX7;P0CG39;F8WCH0;Q562Z7;Q562Y6;Q562X9;Q562S0;Q562N8;Q562N0;Q562L5;Q562R8;Q562P0;Q562L…	Q8WVW5_HUMAN Uncharacterized protein (Fragment) OS=Homo sapiens OX=9606 PE=2 SV=1;Q53GK6_HUMAN Beta actin variant (Fragment) OS=Homo sapiens OX=9606 PE=2 SV=1;Q53G76_HUMAN Beta actin variant (Fragment) OS=Homo sapiens OX=9606 PE=2 SV=1;Q1KLZ0_HUMAN HCG1597	100	27	27	12	73.3	40.503	16465000000	189980000	16275000000
A0A0A6YYG2	TVB66_HUMAN T cell receptor beta variable 6-6 OS=Homo sapiens OX=9606 GN=TRBV6-6 PE=3 SV=5	1	1	1	1	26.3	12.631	66136000	41794000	24342000			CON__P00761		1	8	8	7	28.6	24.409	17617000000	9289700000	8327100000
A6NL08	O6C75_HUMAN Olfactory receptor 6C75 OS=Homo sapiens OX=9606 GN=OR6C75 PE=3 SV=1	1	1	1	1	3.8	35.372	0	0	0			F8W1R7;J3KND3;G8JLA2;G3V1V0;B7Z6Z4;P60660;F8VPF3;Q6IBG5;G3V1Y7;F8VZU9;F8W180;H0YI43;F8VXL3	F8W1R7_HUMAN Myosin light polypeptide 6 OS=Homo sapiens OX=9606 GN=MYL6 PE=1 SV=1;J3KND3_HUMAN Myosin light polypeptide 6 OS=Homo sapiens OX=9606 GN=MYL6 PE=1 SV=1;G8JLA2_HUMAN Myosin light polypeptide 6 OS=Homo sapiens OX=9606 GN=MYL6 PE=1 SV=1;G3V1V0_HUM	13	8	8	6	54.5	16.29	8057200000	55465000	8001700000
CON__ENSEMBL:ENSBTAP00000024466;CON__ENSEMBL:ENSBTAP00000024462	;	2	1	1	1	2.5	43.9	1378800	0	1378800	+		A0A024R1N1;P35579;A0A0U4BW16;Q86XU5;B4E3S1;Q6ZNL4;Q99529;Q5BKV1;Q7Z7R0;Q2PS10;B1AH99;A0A494C024;O14729;O14794;Q9UMJ0;Q68D89;Q66K75;A8CLL2;Q16085;Q16086;REV__B4DQZ7;REV__S4R3H4;REV__E7EQT4;REV__Q9UKV3	A0A024R1N1_HUMAN Myosin, heavy polypeptide 9, non-muscle, isoform CRA_a OS=Homo sapiens OX=9606 GN=MYH9 PE=3 SV=1;MYH9_HUMAN Myosin-9 OS=Homo sapiens OX=9606 GN=MYH9 PE=1 SV=4;A0A0U4BW16_HUMAN Non-muscle myosin heavy chain 9 OS=Homo sapiens OX=9606 GN=MYH9	24	181	181	153	68.5	226.53	7177400000	54350000	7123100000
CON__P00761;Q9BYE2		2	5	5	4	28.6	24.409	6499200000	944240000	5555000000	+		Q76LA1;P04080;A0A1W2PS52;A0A1W2PQG6	Q76LA1_HUMAN CSTB protein OS=Homo sapiens OX=9606 GN=CSTB PE=2 SV=1;CYTB_HUMAN Cystatin-B OS=Homo sapiens OX=9606 GN=CSTB PE=1 SV=2;A0A1W2PS52_HUMAN Cystatin-B OS=Homo sapiens OX=9606 GN=CSTB PE=1 SV=1	4	4	4	4	55.1	11.139	10278000000	3737100000	6540800000
CON__P00766		1	2	2	2	9.8	25.666	105150000	89364000	15786000	+		P0DP25;P0DP24;P0DP23;B4DJ51;B2RDW0;A0A590UK56;E7EMB3;Q9BRL5;A8K1M2;Q96HY3;D6W5B3;G3V361;A0A590UJI2;A0A590UJC0;G3V226;M0QZ52;F8WBR5;G3V479;P27482	CALM3_HUMAN Calmodulin-3 OS=Homo sapiens OX=9606 GN=CALM3 PE=1 SV=1;CALM2_HUMAN Calmodulin-2 OS=Homo sapiens OX=9606 GN=CALM2 PE=1 SV=1;CALM1_HUMAN Calmodulin-1 OS=Homo sapiens OX=9606 GN=CALM1 PE=1 SV=1;B4DJ51_HUMAN Calmodulin 1 (Phosphorylase kinase, del	19	13	13	13	69.8	16.837	6336200000	761790	6335500000
CON__P01966		1	1	1	1	10.6	15.184	0	0	0	+		J3QRS3;P19105;O14950;Q53HL1;Q2F834	J3QRS3_HUMAN Myosin regulatory light chain 12A OS=Homo sapiens OX=9606 GN=MYL12A PE=1 SV=1;ML12A_HUMAN Myosin regulatory light chain 12A OS=Homo sapiens OX=9606 GN=MYL12A PE=1 SV=2;ML12B_HUMAN Myosin regulatory light chain 12B OS=Homo sapiens OX=9606 GN=MY	5	11	11	5	64.4	20.457	4116600000	25477000	4091100000
CON__P02533;P02533;CON__P08779;P08779;CON__Q04695;CON__Q9QWL7;CON__Q9Z2K1;CON__Q3ZAW8;Q04695	;K1C14_HUMAN Keratin, type I cytoskeletal 14 OS=Homo sapiens OX=9606 GN=KRT14 PE=1 SV=4;;K1C16_HUMAN Keratin, type I cytoskeletal 16 OS=Homo sapiens OX=9606 GN=KRT16 PE=1 SV=4;;;;;K1C17_HUMAN Keratin, type I cytoskeletal 17 OS=Homo sapiens OX=9606 GN=KRT17	9	4	2	2	8.9	51.621	3550500	0	3550500	+		A0A0A0MS07;Q6PYX1;A0A5J6KJ24;Q86TT2;A0A4W9A917;A0A0A0MS08;A0A286YES1;P0DOX5;Q6GMX6;S6B291;Q6N096;V9HW68;Q6N089;A8K008;Q6MZV7;Q6N095;Q6MZQ6;Q5EFE5;Q6N094;Q6N097;Q7Z351;Q8NF17;Q6N030;Q5EBM2;P01857;P01860;S6C4Q7;S6BGE0;S6B2A6;S6AWD9;S6BGE5;S6BAN1;S6BAM6;A0A286YEY4;A0A286YFJ8;Q6N093;Q6MZU6;Q6MZX7;P01859;P01861	A0A0A0MS07_HUMAN Immunoglobulin heavy constant gamma 1 (Fragment) OS=Homo sapiens OX=9606 GN=IGHG1 PE=1 SV=1;Q6PYX1_HUMAN Hepatitis B virus receptor binding protein (Fragment) OS=Homo sapiens OX=9606 PE=1 SV=1;A0A5J6KJ24_HUMAN IGHG3 (Fragment) OS=Homo sapi	40	4	4	4	7.1	31.983	5250900000	3390300000	1860700000
CON__P02768-1;P02768	;ALBU_HUMAN Serum albumin OS=Homo sapiens OX=9606 GN=ALB PE=1 SV=2	2	1	1	1	2	69.366	0	0	0	+		D9YZV5;A0A0K0K1I0;D9YZV4;A0A0S2Z4G6;P09493;Q15657;Q6ZN40;A0A024R5W6;Q8TCG4;H0YKX5;H0YKP3;C9IZA2;H0YL42;H0YL80;A0A087WTJ7;A0A494C0V8;H0YLS7;D6RGJ6;O15513	D9YZV5_HUMAN Tropomyosin 1 (Alpha) isoform 4 OS=Homo sapiens OX=9606 GN=TPM1 PE=3 SV=1;A0A0K0K1I0_HUMAN Epididymis secretory protein Li 265 OS=Homo sapiens OX=9606 GN=HEL-S-265 PE=2 SV=1;D9YZV4_HUMAN Tropomyosin 1 (Alpha) isoform 1 OS=Homo sapiens OX=9606	19	33	33	4	71.8	32.876	1860900000	14455000	1846400000
CON__P02769		1	2	2	2	3.5	69.293	7920200	7920200	0	+		A0A024RCA7;P05387;H0YDD8	A0A024RCA7_HUMAN Ribosomal protein, large, P2, isoform CRA_a OS=Homo sapiens OX=9606 GN=RPLP2 PE=3 SV=1;RLA2_HUMAN 60S acidic ribosomal protein P2 OS=Homo sapiens OX=9606 GN=RPLP2 PE=1 SV=1	3	6	6	6	53.9	11.665	1683100000	0	1683100000
CON__P05787;P05787;CON__Q9H552;CON__REFSEQ:XP_092267;CON__H-INV:HIT000292931	;K2C8_HUMAN Keratin, type II cytoskeletal 8 OS=Homo sapiens OX=9606 GN=KRT8 PE=1 SV=7	5	7	4	4	14.3	53.704	1088200	0	1088200	+		Q4VB24;A3R0T8;A3R0T7;P10412;B2R984;P16402;A1L407;P22492;Q02539	Q4VB24_HUMAN Histone cluster 1, H1e OS=Homo sapiens OX=9606 GN=HIST1H1E PE=2 SV=1;A3R0T8_HUMAN Histone 1, H1e OS=Homo sapiens OX=9606 GN=HIST1H1E PE=2 SV=1;A3R0T7_HUMAN Liver histone H1e OS=Homo sapiens OX=9606 PE=2 SV=1;H14_HUMAN Histone H1.4 OS=Homo sapi	9	11	11	3	39.3	21.893	1653000000	582580	1652400000
CON__P07477;P07477	;TRY1_HUMAN Trypsin-1 OS=Homo sapiens OX=9606 GN=PRSS1 PE=1 SV=1	2	2	1	1	7.3	26.558	3336000000	2815100000	520870000	+		A1A508;Q86W20;A6XGL3;Q86W19;Q86W18;B1AN99;Q8N2U3;Q7Z5F4;P35030;Q9BYE2	A1A508_HUMAN PRSS3 protein OS=Homo sapiens OX=9606 GN=PRSS3 PE=2 SV=1;Q86W20_HUMAN Protease serine 1 (Fragment) OS=Homo sapiens OX=9606 GN=PRSS1 PE=4 SV=1;A6XGL3_HUMAN Protease serine 1 OS=Homo sapiens OX=9606 GN=PRSS1 PE=1 SV=1	10	3	2	1	12.6	26.487	3424300000	2091400000	1332900000
CON__Q9DCV7;CON__Q3KNV1;CON__P08729;P08729	;;;K2C7_HUMAN Keratin, type II cytoskeletal 7 OS=Homo sapiens OX=9606 GN=KRT7 PE=1 SV=5	4	2	1	1	4.2	50.708	1136900	0	1136900	+		A0A5C2FTW2	A0A5C2FTW2_HUMAN IGL c152_light_IGKV1D-13_IGKJ5 (Fragment) OS=Homo sapiens OX=9606 PE=2 SV=1	1	1	1	1	15	11.387	2617900000	1375100000	1242800000
CON__P12763		1	1	1	1	2.8	38.418	1829800	0	1829800	+		F5H6E2;O00159;B7Z3E5;B7Z9C0;I3L501;I3L3Y6;I3L3F5	F5H6E2_HUMAN Unconventional myosin-Ic OS=Homo sapiens OX=9606 GN=MYO1C PE=1 SV=1;MYO1C_HUMAN Unconventional myosin-Ic OS=Homo sapiens OX=9606 GN=MYO1C PE=1 SV=4;B7Z3E5_HUMAN cDNA FLJ53573, highly similar to Myosin Ic OS=Homo sapiens OX=9606 PE=2 SV=1;B7Z9C	7	49	49	11	48.3	118.99	1215600000	0	1215600000
CON__P13645;P13645;CON__A2A4G1;CON__Q7Z3Y8;CON__Q7Z3Y7;CON__P02535-1;Q7Z3Y8;Q7Z3Y7;CON__P08730-1;CON__Q7Z3Z0;CON__P19012;CON__Q148H6;Q7Z3Z0;P19012;CON__P08727;CON__P19001;CON__ENSEMBL:ENSP00000377550;CON__P13646-1;CON__Q7Z3Y9;CON__Q99456;CON__Q2M2I5;P08727;P13646;Q7Z3Y9;Q99456;Q2M2I5	;K1C10_HUMAN Keratin, type I cytoskeletal 10 OS=Homo sapiens OX=9606 GN=KRT10 PE=1 SV=6	26	12	12	10	19.2	59.51	71926000	32043000	39883000	+		A8K3Q9	A8K3Q9_HUMAN cDNA FLJ76611, highly similar to Homo sapiens ribosomal protein L14 (RPL14), mRNA OS=Homo sapiens OX=9606 PE=1 SV=1	1	6	6	1	27.8	23.455	1079100000	0	1079100000
CON__P13647;P13647	;K2C5_HUMAN Keratin, type II cytoskeletal 5 OS=Homo sapiens OX=9606 GN=KRT5 PE=1 SV=3	2	7	2	1	11.2	62.378	0	0	0	+		Q7Z612;Q6ICQ4;Q6FG99;A0A024R608;P05386	Q7Z612_HUMAN Acidic ribosomal phosphoprotein P1 OS=Homo sapiens OX=9606 PE=2 SV=1;Q6ICQ4_HUMAN RPLP1 protein (Fragment) OS=Homo sapiens OX=9606 GN=RPLP1 PE=2 SV=1;Q6FG99_HUMAN RPLP1 protein OS=Homo sapiens OX=9606 GN=RPLP1 PE=2 SV=1;A0A024R608_HUMAN Riboso	5	1	1	1	14.2	11.399	1034300000	3230500	1031100000
CON__P35908;P35908;Q01546;CON__Q6IFZ6;CON__Q7Z794;CON__P12035;CON__Q01546;Q7Z794;P12035;CON__Q9R0H5;CON__Q6NXH9;CON__P19013;P19013	;K22E_HUMAN Keratin, type II cytoskeletal 2 epidermal OS=Homo sapiens OX=9606 GN=KRT2 PE=1 SV=2	13	12	10	5	21.6	65.865	15142000	6027700	9114100	+		P42766;A4D2M5;F2Z388;A0A024R866	RL35_HUMAN 60S ribosomal protein L35 OS=Homo sapiens OX=9606 GN=RPL35 PE=1 SV=2;A4D2M5_HUMAN Similar to 60S ribosomal protein L35 OS=Homo sapiens OX=9606 GN=LOC154880 PE=3 SV=1;F2Z388_HUMAN 60S ribosomal protein L35 OS=Homo sapiens OX=9606 GN=RPL35 PE=1 SV	4	5	5	5	26.8	14.551	1031500000	11556000	1019900000
CON__Q3SX14;P06396	;GELS_HUMAN Gelsolin OS=Homo sapiens OX=9606 GN=GSN PE=1 SV=1	2	1	1	1	1.2	85.686	0	0	0	+		P62424;Q5T8U3;Q9BY74;Q5T8U2	RL7A_HUMAN 60S ribosomal protein L7a OS=Homo sapiens OX=9606 GN=RPL7A PE=1 SV=2;Q5T8U3_HUMAN 60S ribosomal protein L7a (Fragment) OS=Homo sapiens OX=9606 GN=RPL7A PE=1 SV=1;Q9BY74_HUMAN Ribosomal protein L7a (Fragment) OS=Homo sapiens OX=9606 GN=RP-L7a PE=	4	14	14	14	47.7	29.995	1013000000	0	1013000000
CON__Q3SX28;P07951	;TPM2_HUMAN Tropomyosin beta chain OS=Homo sapiens OX=9606 GN=TPM2 PE=1 SV=1	2	9	9	3	28.9	33.012	59062000	3961000	55101000	+		P62917;E9PKZ0;G3V1A1;B4DVG7;E9PKU4;E9PP36	RL8_HUMAN 60S ribosomal protein L8 OS=Homo sapiens OX=9606 GN=RPL8 PE=1 SV=2;E9PKZ0_HUMAN 60S ribosomal protein L8 (Fragment) OS=Homo sapiens OX=9606 GN=RPL8 PE=1 SV=1;G3V1A1_HUMAN 60S ribosomal protein L8 OS=Homo sapiens OX=9606 GN=RPL8 PE=1 SV=1;B4DVG7_H	6	10	10	10	37	28.024	965030000	0	965030000
CON__Q922U2;CON__Q5XQN5;CON__Q8BGZ7;CON__P50446	;;	4	8	3	0	11.2	61.766	9341400	1145600	8195800	+		P68133;P68032;B7Z6P1;D2JYH4;P62736;Q7Z7J6;A6NL76;A8K3K1;P63267;B3KUD3;B3KW67;B4DUI8;C9JFL5;F6UVQ4;F6QUT6;B7Z6I1;F8WB63;B8ZZJ2;B3KPP5;A0A173GMX4;Q562S2	ACTS_HUMAN Actin, alpha skeletal muscle OS=Homo sapiens OX=9606 GN=ACTA1 PE=1 SV=1;ACTC_HUMAN Actin, alpha cardiac muscle 1 OS=Homo sapiens OX=9606 GN=ACTC1 PE=1 SV=1;B7Z6P1_HUMAN cDNA FLJ53662, highly similar to Actin, alpha skeletal muscle OS=Homo sapien	21	19	4	1	40.3	42.051	879280000	21419000	857860000
CON__Q86YZ3;Q86YZ3	;HORN_HUMAN Hornerin OS=Homo sapiens OX=9606 GN=HRNR PE=1 SV=2	2	2	2	2	3.2	282.39	908610	908610	0	+		E4W6B6;A0A024R1V4;P61353;B2R4D8;K7ELC7;Q6LCU2;K7EQQ9;K7ERY7	E4W6B6_HUMAN RPL27/NME2 fusion protein (Fragment) OS=Homo sapiens OX=9606 GN=RPL27 PE=2 SV=1;A0A024R1V4_HUMAN 60S ribosomal protein L27 OS=Homo sapiens OX=9606 GN=RPL27 PE=3 SV=1;RL27_HUMAN 60S ribosomal protein L27 OS=Homo sapiens OX=9606 GN=RPL27 PE=1 SV	8	8	8	8	55.6	14.257	799310000	0	799310000
O00159	MYO1C_HUMAN Unconventional myosin-Ic OS=Homo sapiens OX=9606 GN=MYO1C PE=1 SV=4	1	11	11	11	11.4	121.68	66675000	0	66675000			Q8TBK5;Q8N5Z7;A0A024RBK3;Q9HBB3;Q02878;B2R4K7;B4DRX3;F8VZ45;U3KQR5;F8VR69;F8VZA3;F8VWR1;F8VU16;B4DNY8	Q8TBK5_HUMAN 60S ribosomal protein L6 OS=Homo sapiens OX=9606 GN=RPL6 PE=2 SV=1;Q8N5Z7_HUMAN 60S ribosomal protein L6 OS=Homo sapiens OX=9606 GN=RPL6 PE=2 SV=1;A0A024RBK3_HUMAN 60S ribosomal protein L6 OS=Homo sapiens OX=9606 GN=RPL6 PE=3 SV=1;Q9HBB3_HUMAN	14	13	13	13	35.4	32.741	798790000	0	798790000
O00291	HIP1_HUMAN Huntingtin-interacting protein 1 OS=Homo sapiens OX=9606 GN=HIP1 PE=1 SV=5	1	1	1	1	0.7	116.22	93582	0	93582			A0A024R1N4;P12956;B1AHC9;B4DE32;B2RDN9;B4E356;Q6IC76	A0A024R1N4_HUMAN X-ray repair complementing defective repair in Chinese hamster cells 6 (Ku autoantigen, 70kDa), isoform CRA_a OS=Homo sapiens OX=9606 GN=XRCC6 PE=4 SV=1;XRCC6_HUMAN X-ray repair cross-complementing protein 6 OS=Homo sapiens OX=9606 GN=XRCC	7	29	29	29	51.6	69.842	762240000	0	762240000
O00425	IF2B3_HUMAN Insulin-like growth factor 2 mRNA-binding protein 3 OS=Homo sapiens OX=9606 GN=IGF2BP3 PE=1 SV=2	1	1	1	1	1.6	63.704	901060	0	901060			E9PDF6;B0I1S9;O43795;B3KQI2;H7C2Y7;E7EQD9;Q05CR5;C9JYW1;C9JUP5;A0A0U1RRI3;Q14777;Q13871	E9PDF6_HUMAN Unconventional myosin-Ib OS=Homo sapiens OX=9606 GN=MYO1B PE=1 SV=1;B0I1S9_HUMAN MYO1B variant protein OS=Homo sapiens OX=9606 GN=MYO1B PE=2 SV=1;MYO1B_HUMAN Unconventional myosin-Ib OS=Homo sapiens OX=9606 GN=MYO1B PE=1 SV=3	12	43	43	37	45.4	128.48	739880000	3812700	736070000
O00571;O15523	DDX3X_HUMAN ATP-dependent RNA helicase DDX3X OS=Homo sapiens OX=9606 GN=DDX3X PE=1 SV=3;DDX3Y_HUMAN ATP-dependent RNA helicase DDX3Y OS=Homo sapiens OX=9606 GN=DDX3Y PE=1 SV=2	2	2	2	2	2.6	73.243	0	0	0			P13010;Q53T09;Q53TC2;C9JZ81	XRCC5_HUMAN X-ray repair cross-complementing protein 5 OS=Homo sapiens OX=9606 GN=XRCC5 PE=1 SV=3;Q53T09_HUMAN Uncharacterized protein XRCC5 (Fragment) OS=Homo sapiens OX=9606 GN=XRCC5 PE=4 SV=1	4	29	29	29	53.1	82.704	687160000	833460	686330000
O14639	ABLM1_HUMAN Actin-binding LIM protein 1 OS=Homo sapiens OX=9606 GN=ABLIM1 PE=1 SV=3	1	4	4	4	6.7	87.687	2502300	0	2502300			A0A024R814;P18124;A8MUD9;O95036;C9JIJ5;C9JZ88	A0A024R814_HUMAN Ribosomal protein L7, isoform CRA_a OS=Homo sapiens OX=9606 GN=RPL7 PE=4 SV=1;RL7_HUMAN 60S ribosomal protein L7 OS=Homo sapiens OX=9606 GN=RPL7 PE=1 SV=1;A8MUD9_HUMAN 60S ribosomal protein L7 OS=Homo sapiens OX=9606 GN=RPL7 PE=1 SV=1;O950	6	13	13	13	32.8	30.438	605210000	0	605210000
P19105;O14950	ML12A_HUMAN Myosin regulatory light chain 12A OS=Homo sapiens OX=9606 GN=MYL12A PE=1 SV=2;ML12B_HUMAN Myosin regulatory light chain 12B OS=Homo sapiens OX=9606 GN=MYL12B PE=1 SV=2	2	4	1	1	24	19.794	13148000	0	13148000			Q53HW2;A8K4Z4;A0A024RBS2;P05388;Q6NSF2;F8VWS0;Q53HK9;F8VU65;F8VPE8;G3V210;F8VW21;B4E3D5;Q8NHW5;F8VQY6;F8VRK7;F8VZS0;F8VWV4;F8VS58;F8W1K8;Q3MHV2	Q53HW2_HUMAN 60S acidic ribosomal protein P0 (Fragment) OS=Homo sapiens OX=9606 PE=2 SV=1;A8K4Z4_HUMAN 60S acidic ribosomal protein P0 OS=Homo sapiens OX=9606 PE=2 SV=1;A0A024RBS2_HUMAN 60S acidic ribosomal protein P0 OS=Homo sapiens OX=9606 GN=RPLP0 PE=3	20	11	11	11	49.5	34.301	604270000	0	604270000
O14974	MYPT1_HUMAN Protein phosphatase 1 regulatory subunit 12A OS=Homo sapiens OX=9606 GN=PPP1R12A PE=1 SV=1	1	8	8	8	9.3	115.28	5958800	0	5958800			F8VUA6;Q0QEW2;G3V203;H0YHA7;A0A024QZD1;J3QQ67;Q07020;F8VYV2;B4DDY5;A0A075B7A0	F8VUA6_HUMAN 60S ribosomal protein L18 (Fragment) OS=Homo sapiens OX=9606 GN=RPL18 PE=1 SV=1;Q0QEW2_HUMAN Ribosomal protein L18 (Fragment) OS=Homo sapiens OX=9606 GN=RPL18 PE=2 SV=1;G3V203_HUMAN 60S ribosomal protein L18 OS=Homo sapiens OX=9606 GN=RPL18 PE	10	3	3	3	28.5	14.529	636930000	33569000	603370000
O15020	SPTN2_HUMAN Spectrin beta chain, non-erythrocytic 2 OS=Homo sapiens OX=9606 GN=SPTBN2 PE=1 SV=3	1	5	5	5	2.5	271.32	590690	0	590690			J3QR09;J3KTE4;P84098;Q53G49;Q8IWR8	J3QR09_HUMAN Ribosomal protein L19 OS=Homo sapiens OX=9606 GN=RPL19 PE=1 SV=1;J3KTE4_HUMAN Ribosomal protein L19 OS=Homo sapiens OX=9606 GN=RPL19 PE=1 SV=1;RL19_HUMAN 60S ribosomal protein L19 OS=Homo sapiens OX=9606 GN=RPL19 PE=1 SV=1;Q53G49_HUMAN Ribosom	5	8	8	8	27.5	23.134	590450000	0	590450000
O15027	SC16A_HUMAN Protein transport protein Sec16A OS=Homo sapiens OX=9606 GN=SEC16A PE=1 SV=4	1	1	1	1	0.6	251.89	0	0	0			P62906;Q1JQ76;A0A024RCW3	RL10A_HUMAN 60S ribosomal protein L10a OS=Homo sapiens OX=9606 GN=RPL10A PE=1 SV=2;Q1JQ76_HUMAN Ribosomal protein (Fragment) OS=Homo sapiens OX=9606 GN=RPL10A PE=2 SV=1;A0A024RCW3_HUMAN Ribosomal protein OS=Homo sapiens OX=9606 GN=RPL10A PE=3 SV=1	3	11	11	11	47.9	24.831	588770000	0	588770000
O15061	SYNEM_HUMAN Synemin OS=Homo sapiens OX=9606 GN=SYNM PE=1 SV=2	1	1	1	1	0.7	172.77	0	0	0			A0A024R326;Q6IPI1;A0A3B3ITT5;P47914	A0A024R326_HUMAN 60S ribosomal protein L29 OS=Homo sapiens OX=9606 GN=RPL29 PE=1 SV=1;Q6IPI1_HUMAN 60S ribosomal protein L29 OS=Homo sapiens OX=9606 GN=RPL29 PE=2 SV=1;A0A3B3ITT5_HUMAN 60S ribosomal protein L29 OS=Homo sapiens OX=9606 GN=RPL29 PE=1 SV=1;RL	4	3	3	3	19.1	17.553	579510000	0	579510000
O15143	ARC1B_HUMAN Actin-related protein 2/3 complex subunit 1B OS=Homo sapiens OX=9606 GN=ARPC1B PE=1 SV=3	1	3	3	3	8.9	40.949	3327200	0	3327200			Q8J015;Q9BSQ6;Q5QTS3;A0A384ME37;M0QYS1;P40429;Q0VGL3;Q53H34;B4DNC8;Q6NVV1	Q8J015_HUMAN 60S ribosomal protein L13a OS=Homo sapiens OX=9606 GN=RPL13A PE=1 SV=1;Q9BSQ6_HUMAN RPL13A protein (Fragment) OS=Homo sapiens OX=9606 GN=RPL13A PE=2 SV=2;Q5QTS3_HUMAN FWP004 OS=Homo sapiens OX=9606 PE=2 SV=1;A0A384ME37_HUMAN Epididymis secreto	10	8	8	8	39.4	16.731	571310000	0	571310000
O15144	ARPC2_HUMAN Actin-related protein 2/3 complex subunit 2 OS=Homo sapiens OX=9606 GN=ARPC2 PE=1 SV=1	1	2	2	2	5.7	34.333	2131800	0	2131800			A3KPC7;A0A024RAS2;B2R5B3;A4FTV9;A0A0U1RR32;A0A0U1RRH7;Q99878;Q96KK5;Q9BTM1;Q16777;Q6FI13;P20671;P0C0S8;H0YFX9;B4E0B3;B2R5B6;Q08AJ9;A0A024R017;Q93077;Q7L7L0;P04908;C9J0D1;A0A494C189;A0A3B3IS11;Q71UI9;P0C0S5;Q96QV6;P16104;V9GZN0;C9J386;Q8IUE6	A3KPC7_HUMAN Histone H2A OS=Homo sapiens OX=9606 GN=HIST1H2AH PE=2 SV=1;A0A024RAS2_HUMAN Histone H2A OS=Homo sapiens OX=9606 GN=H2AFJ PE=3 SV=1;B2R5B3_HUMAN Histone H2A OS=Homo sapiens OX=9606 PE=2 SV=1;A4FTV9_HUMAN Histone H2A OS=Homo sapiens OX=9606 GN=H	31	4	4	4	35.9	13.906	670780000	130620000	540160000
O15145	ARPC3_HUMAN Actin-related protein 2/3 complex subunit 3 OS=Homo sapiens OX=9606 GN=ARPC3 PE=1 SV=3	1	3	3	3	19.7	20.546	11767000	0	11767000			C9J4Z3;P61513;G5E9R3;M0R0A1;Q6P4E4;E9PEL3;M0R2L6	C9J4Z3_HUMAN 60S ribosomal protein L37a OS=Homo sapiens OX=9606 GN=RPL37A PE=1 SV=1;RL37A_HUMAN 60S ribosomal protein L37a OS=Homo sapiens OX=9606 GN=RPL37A PE=1 SV=2;G5E9R3_HUMAN 60S ribosomal protein L37a OS=Homo sapiens OX=9606 GN=RPL37A PE=1 SV=1;M0R0A	7	2	2	2	39.7	7.624	549160000	9554100	539600000
O15231	ZN185_HUMAN Zinc finger protein 185 OS=Homo sapiens OX=9606 GN=ZNF185 PE=1 SV=3	1	6	6	6	8.9	73.525	5093300	0	5093300			H0Y4R1;A0A384N6C2;P12268;B7Z1G4;Q6QE17;E7ETK5;Q6RUP9;Q6RUP8	H0Y4R1_HUMAN Inosine-5-monophosphate dehydrogenase 2 (Fragment) OS=Homo sapiens OX=9606 GN=IMPDH2 PE=1 SV=1;A0A384N6C2_HUMAN Inosine-5-monophosphate dehydrogenase OS=Homo sapiens OX=9606 GN=IMPDH PE=2 SV=1;IMDH2_HUMAN Inosine-5-monophosphate dehydrogena	8	21	21	19	49.4	50.957	533690000	651740	533040000
O43167	ZBT24_HUMAN Zinc finger and BTB domain-containing protein 24 OS=Homo sapiens OX=9606 GN=ZBTB24 PE=1 SV=2	1	1	1	1	1.6	78.281	0	0	0			K7EJT5;K7EP65;K7EKS7;K7ELC4;K7EMH1;K7ERI7;Q7Z4W8;P35268	K7EJT5_HUMAN 60S ribosomal protein L22 (Fragment) OS=Homo sapiens OX=9606 GN=RPL22 PE=1 SV=1;K7EP65_HUMAN 60S ribosomal protein L22 (Fragment) OS=Homo sapiens OX=9606 GN=RPL22 PE=1 SV=1;K7EKS7_HUMAN Uncharacterized protein OS=Homo sapiens OX=9606 PE=1 SV=1	8	2	2	2	51.1	5.0827	521080000	10062000	511020000
O43707	ACTN4_HUMAN Alpha-actinin-4 OS=Homo sapiens OX=9606 GN=ACTN4 PE=1 SV=2	1	7	7	5	8.2	104.85	5937700	17814	5919900			P05187;B2R7C7;P10696;B4DNF3	PPB1_HUMAN Alkaline phosphatase, placental type OS=Homo sapiens OX=9606 GN=ALPP PE=1 SV=2;B2R7C7_HUMAN Alkaline phosphatase OS=Homo sapiens OX=9606 PE=2 SV=1;PPBN_HUMAN Alkaline phosphatase, germ cell type OS=Homo sapiens OX=9606 GN=ALPG PE=2 SV=4	4	19	19	15	43.6	57.953	502420000	0	502420000
O43795;Q8N1T3;Q9UBC5	MYO1B_HUMAN Unconventional myosin-Ib OS=Homo sapiens OX=9606 GN=MYO1B PE=1 SV=3	3	20	20	20	15	131.98	63114000	202120	62912000			Q6NZ55;A8K4C8;P26373;J3KS98;J3QSB4;H3BTH3;O60250;B4DGL7	Q6NZ55_HUMAN 60S ribosomal protein L13 OS=Homo sapiens OX=9606 GN=RPL13 PE=1 SV=1;A8K4C8_HUMAN 60S ribosomal protein L13 OS=Homo sapiens OX=9606 GN=RPL13 PE=2 SV=1;RL13_HUMAN 60S ribosomal protein L13 OS=Homo sapiens OX=9606 GN=RPL13 PE=1 SV=4	8	8	8	8	30.8	24.265	499270000	0	499270000
O43852	CALU_HUMAN Calumenin OS=Homo sapiens OX=9606 GN=CALU PE=1 SV=2	1	2	2	2	6.7	37.106	28289000	0	28289000			P16401	H15_HUMAN Histone H1.5 OS=Homo sapiens OX=9606 GN=H1-5 PE=1 SV=3	1	8	6	6	26.5	22.58	494840000	3918700	490920000
O60237	MYPT2_HUMAN Protein phosphatase 1 regulatory subunit 12B OS=Homo sapiens OX=9606 GN=PPP1R12B PE=1 SV=2	1	1	1	1	1.1	110.4	0	0	0			Q6IBH6;P61254;J3QRI7;J3QQQ9;J3QQV1;J3QRC4;A0A024RBF6;J3KS10;J3KSS0	Q6IBH6_HUMAN RPL26 protein OS=Homo sapiens OX=9606 GN=RPL26 PE=2 SV=1;RL26_HUMAN 60S ribosomal protein L26 OS=Homo sapiens OX=9606 GN=RPL26 PE=1 SV=1;J3QRI7_HUMAN 60S ribosomal protein L26 (Fragment) OS=Homo sapiens OX=9606 GN=RPL26 PE=4 SV=1;J3QQQ9_HUMAN	9	9	9	3	46.9	17.244	489950000	0	489950000
O60701	UGDH_HUMAN UDP-glucose 6-dehydrogenase OS=Homo sapiens OX=9606 GN=UGDH PE=1 SV=1	1	1	1	1	2.6	55.023	2107400	0	2107400			A0A087WXM6;J3QQT2;J3KRX5;A0A024R261;A0A0A6YYL6;P18621;J3QLC8;A0A0A0MRF8;J3KRB3;A0A087WWH0;J3QS96;A0A087WY81;J3KSJ0;A4D1R6;A4D1R5	A0A087WXM6_HUMAN 60S ribosomal protein L17 (Fragment) OS=Homo sapiens OX=9606 GN=RPL17 PE=1 SV=1;J3QQT2_HUMAN 60S ribosomal protein L17 (Fragment) OS=Homo sapiens OX=9606 GN=RPL17 PE=1 SV=1;J3KRX5_HUMAN 60S ribosomal protein L17 (Fragment) OS=Homo sapiens	15	5	5	5	30.2	19.586	479020000	0	479020000
Q99880;Q99879;Q99877;Q93079;Q8N257;Q5QNW6;Q16778;P62807;P58876;P57053;P33778;P23527;P06899;O60814;Q96A08	H2B1L_HUMAN Histone H2B type 1-L OS=Homo sapiens OX=9606 GN=H2BC13 PE=1 SV=3;H2B1M_HUMAN Histone H2B type 1-M OS=Homo sapiens OX=9606 GN=H2BC14 PE=1 SV=3;H2B1N_HUMAN Histone H2B type 1-N OS=Homo sapiens OX=9606 GN=H2BC15 PE=1 SV=3;H2B1H_HUMAN Histone H2B t	15	3	3	3	22.2	13.952	54974000	21591000	33383000			A0A2R8Y811;P62263;E5RH77;A4D1M5	A0A2R8Y811_HUMAN 40S ribosomal protein S14 (Fragment) OS=Homo sapiens OX=9606 GN=RPS14 PE=1 SV=1;RS14_HUMAN 40S ribosomal protein S14 OS=Homo sapiens OX=9606 GN=RPS14 PE=1 SV=3;E5RH77_HUMAN 40S ribosomal protein S14 OS=Homo sapiens OX=9606 GN=RPS14 PE=1 SV	4	7	7	7	42	16.159	474880000	0	474880000
O60884	DNJA2_HUMAN DnaJ homolog subfamily A member 2 OS=Homo sapiens OX=9606 GN=DNAJA2 PE=1 SV=1	1	1	1	1	2.2	45.745	636880	0	636880			Q96DV6;A2A3R6;P62753;A2A3R5;A2A3R7;Q9BZU1	Q96DV6_HUMAN 40S ribosomal protein S6 OS=Homo sapiens OX=9606 GN=RPS6 PE=2 SV=1;A2A3R6_HUMAN 40S ribosomal protein S6 OS=Homo sapiens OX=9606 GN=RPS6 PE=2 SV=1;RS6_HUMAN 40S ribosomal protein S6 OS=Homo sapiens OX=9606 GN=RPS6 PE=1 SV=1;A2A3R5_HUMAN 40S ri	6	9	9	9	35.3	28.708	472750000	2350500	470390000
O75044;Q7Z6B7	SRGP2_HUMAN SLIT-ROBO Rho GTPase-activating protein 2 OS=Homo sapiens OX=9606 GN=SRGAP2 PE=1 SV=3;SRGP1_HUMAN SLIT-ROBO Rho GTPase-activating protein 1 OS=Homo sapiens OX=9606 GN=SRGAP1 PE=1 SV=1	2	1	1	1	1.1	120.87	337510	0	337510			A0A024RAB4;P05186;B2R6Q2;B7Z1D1;Q9UIL5;B1ANL0;G8I0M6	A0A024RAB4_HUMAN Alkaline phosphatase, liver/bone/kidney, isoform CRA_a OS=Homo sapiens OX=9606 GN=ALPL PE=4 SV=1;PPBT_HUMAN Alkaline phosphatase, tissue-nonspecific isozyme OS=Homo sapiens OX=9606 GN=ALPL PE=1 SV=4;B2R6Q2_HUMAN Alkaline phosphatase OS=Hom	7	18	18	18	42.2	57.304	459130000	0	459130000
O75165	DJC13_HUMAN DnaJ homolog subfamily C member 13 OS=Homo sapiens OX=9606 GN=DNAJC13 PE=1 SV=5	1	1	1	1	0.7	254.41	0	0	0			Q59GY2;P36578;B4DMJ6;Q53G74;H3BM89;B4DFI6;B4DMJ2;H3BU31;H3BTP7;B4DP82	Q59GY2_HUMAN Ribosomal protein L4 variant (Fragment) OS=Homo sapiens OX=9606 PE=2 SV=1;RL4_HUMAN 60S ribosomal protein L4 OS=Homo sapiens OX=9606 GN=RPL4 PE=1 SV=5;B4DMJ6_HUMAN cDNA FLJ50996, highly similar to 60S ribosomal protein L4 OS=Homo sapiens OX=96	10	15	15	15	32.4	48.995	457720000	727080	457000000
O75396	SC22B_HUMAN Vesicle-trafficking protein SEC22b OS=Homo sapiens OX=9606 GN=SEC22B PE=1 SV=4	1	1	1	1	4.7	24.593	0	0	0			A0A024R4A2;P09923	A0A024R4A2_HUMAN Alkaline phosphatase OS=Homo sapiens OX=9606 GN=ALPI PE=3 SV=1;PPBI_HUMAN Intestinal-type alkaline phosphatase OS=Homo sapiens OX=9606 GN=ALPI PE=1 SV=2	2	15	11	11	37.5	56.811	449040000	0	449040000
O75533	SF3B1_HUMAN Splicing factor 3B subunit 1 OS=Homo sapiens OX=9606 GN=SF3B1 PE=1 SV=3	1	1	1	1	1.1	145.83	0	0	0			Q6NXR8;P61247;A8K4W0;D6RAT0;D6RG13;B7Z3M5;E9PFI5;H0Y8L7;D6RB09;H0Y9Y4;D6RAS7;D6R9B6;D6RED7;D6RI02;D6RGE0;A4D1I1	Q6NXR8_HUMAN 40S ribosomal protein S3a OS=Homo sapiens OX=9606 GN=RPS3A PE=2 SV=1;RS3A_HUMAN 40S ribosomal protein S3a OS=Homo sapiens OX=9606 GN=RPS3A PE=1 SV=2;A8K4W0_HUMAN 40S ribosomal protein S3a OS=Homo sapiens OX=9606 GN=RPS3A PE=2 SV=1;D6RAT0_HUMAN	16	16	16	16	59.5	29.975	446000000	961430	445040000
O75534	CSDE1_HUMAN Cold shock domain-containing protein E1 OS=Homo sapiens OX=9606 GN=CSDE1 PE=1 SV=2	1	1	1	1	1.5	88.884	286060	0	286060			P62277;J3KMX5;E9PS50	RS13_HUMAN 40S ribosomal protein S13 OS=Homo sapiens OX=9606 GN=RPS13 PE=1 SV=2;J3KMX5_HUMAN 40S ribosomal protein S13 OS=Homo sapiens OX=9606 GN=RPS13 PE=1 SV=1	3	7	7	7	51	17.222	443220000	263340	442960000
O95274	LYPD3_HUMAN Ly6/PLAUR domain-containing protein 3 OS=Homo sapiens OX=9606 GN=LYPD3 PE=1 SV=2	1	1	1	1	3.2	35.97	5038200	0	5038200			P80723;U3KQP0	BASP1_HUMAN Brain acid soluble protein 1 OS=Homo sapiens OX=9606 GN=BASP1 PE=1 SV=2	2	17	17	17	93	22.693	442410000	0	442410000
O95425	SVIL_HUMAN Supervillin OS=Homo sapiens OX=9606 GN=SVIL PE=1 SV=2	1	9	9	9	5.1	247.74	2470400	0	2470400			M0R117;B4DM74;Q02543;M0R3D6;M0R1A7;Q53HD3;B2R4C0;M0R0P7;B4DM94;B4DUV3;Q32XH3;Q76N54	M0R117_HUMAN 60S ribosomal protein L18a OS=Homo sapiens OX=9606 GN=RPL18A PE=1 SV=1;B4DM74_HUMAN 60S ribosomal protein L18a OS=Homo sapiens OX=9606 PE=2 SV=1;RL18A_HUMAN 60S ribosomal protein L18a OS=Homo sapiens OX=9606 GN=RPL18A PE=1 SV=2;M0R3D6_HUMAN 60	12	7	7	7	44.8	18.079	437820000	0	437820000
P26599;O95758	PTBP1_HUMAN Polypyrimidine tract-binding protein 1 OS=Homo sapiens OX=9606 GN=PTBP1 PE=1 SV=1;PTBP3_HUMAN Polypyrimidine tract-binding protein 3 OS=Homo sapiens OX=9606 GN=PTBP3 PE=1 SV=2	2	1	1	1	1.9	57.221	1461700	0	1461700			P39023;Q8TBW1;Q96QL0;Q9NY85;G5E9G0;B3KS36;H7C422;B5MCW2;Q9BT63;Q49AJ9;H7C3M2;B4DN06;F8WCR1;B2R7Y3;Q92901	RL3_HUMAN 60S ribosomal protein L3 OS=Homo sapiens OX=9606 GN=RPL3 PE=1 SV=2;Q8TBW1_HUMAN Uncharacterized protein (Fragment) OS=Homo sapiens OX=9606 PE=2 SV=1;Q96QL0_HUMAN Ribosomal protein L3 OS=Homo sapiens OX=9606 GN=RPL3 PE=2 SV=1;Q9NY85_HUMAN Ribosoma	15	19	19	19	44.4	46.108	431170000	130450	431040000
O95782;O94973	AP2A1_HUMAN AP-2 complex subunit alpha-1 OS=Homo sapiens OX=9606 GN=AP2A1 PE=1 SV=3	2	5	5	5	5.5	107.54	2774900	0	2774900			A0A0S2Z4G7;A0A0S2Z491;P06748;A0A140VJQ2;A4ZU86;E5RGW4;Q9BTI9;E5RI98;Q9NX34	A0A0S2Z4G7_HUMAN Nucleophosmin (Nucleolar phosphoprotein B23, numatrin), isoform CRA_f (Fragment) OS=Homo sapiens OX=9606 GN=NPM1 PE=2 SV=1;A0A0S2Z491_HUMAN Nucleophosmin isoform 2 (Fragment) OS=Homo sapiens OX=9606 GN=NPM1 PE=2 SV=1;NPM_HUMAN Nucleophosmi	9	7	7	7	31.7	29.464	422880000	0	422880000
O95831	AIFM1_HUMAN Apoptosis-inducing factor 1, mitochondrial OS=Homo sapiens OX=9606 GN=AIFM1 PE=1 SV=1	1	2	2	2	3.6	66.9	764770	0	764770			Q9BQQ5;E9PLL6;Q6NZ52;P46776;E9PJD9;E9PLX7	Q9BQQ5_HUMAN Ribosomal protein L27a OS=Homo sapiens OX=9606 GN=L27a PE=4 SV=1;E9PLL6_HUMAN 60S ribosomal protein L27a OS=Homo sapiens OX=9606 GN=RPL27A PE=1 SV=1;Q6NZ52_HUMAN Ribosomal protein L27a OS=Homo sapiens OX=9606 GN=RPL27A PE=2 SV=1;RL27A_HUMAN 60	6	6	6	6	44.3	12.015	421570000	0	421570000
P00338;Q6ZMR3;P07864	LDHA_HUMAN L-lactate dehydrogenase A chain OS=Homo sapiens OX=9606 GN=LDHA PE=1 SV=2	3	3	3	2	9.3	36.688	9941400	0	9941400			P30050;Q59FI9;D3DS95;Q76P68	RL12_HUMAN 60S ribosomal protein L12 OS=Homo sapiens OX=9606 GN=RPL12 PE=1 SV=1;Q59FI9_HUMAN Ribosomal protein L12 variant (Fragment) OS=Homo sapiens OX=9606 PE=2 SV=1;D3DS95_HUMAN HCG21173, isoform CRA_a OS=Homo sapiens OX=9606 GN=hCG_21173 PE=4 SV=1	4	6	6	6	50.3	17.818	417090000	0	417090000
P00558	PGK1_HUMAN Phosphoglycerate kinase 1 OS=Homo sapiens OX=9606 GN=PGK1 PE=1 SV=3	1	1	1	1	2.2	44.614	0	0	0			P62750;H7BY10;K7EJV9;K7ERT8;A8MUS3;K7EMA7;O95014;B9EJE3	RL23A_HUMAN 60S ribosomal protein L23a OS=Homo sapiens OX=9606 GN=RPL23A PE=1 SV=1;H7BY10_HUMAN 60S ribosomal protein L23a (Fragment) OS=Homo sapiens OX=9606 GN=RPL23A PE=1 SV=1;K7EJV9_HUMAN 60S ribosomal protein L23a (Fragment) OS=Homo sapiens OX=9606 GN=	8	7	7	7	44.9	17.695	412720000	0	412720000
P00568	KAD1_HUMAN Adenylate kinase isoenzyme 1 OS=Homo sapiens OX=9606 GN=AK1 PE=1 SV=3	1	1	1	1	5.2	21.635	0	0	0			B2R4C1;P62899;H7C2W9;C9JU56;B7Z4E3;B7Z4C8;Q76N53;B8ZZK4	B2R4C1_HUMAN cDNA, FLJ92036, highly similar to Homo sapiens ribosomal protein L31 (RPL31), mRNA OS=Homo sapiens OX=9606 PE=2 SV=1;RL31_HUMAN 60S ribosomal protein L31 OS=Homo sapiens OX=9606 GN=RPL31 PE=1 SV=1;H7C2W9_HUMAN 60S ribosomal protein L31 (Fragme	8	6	6	6	41.6	14.495	411700000	2634000	409060000
P00750	TPA_HUMAN Tissue-type plasminogen activator OS=Homo sapiens OX=9606 GN=PLAT PE=1 SV=1	1	1	1	1	5.9	62.916	6428300	6428300	0			X1WI28;X5D2T3;P27635;F8W7C6;A0A087WV22;H7C123;H7C2C5;X5D7P1;B8A6G2;X5D2W5;A6QRI9;Q96L21;H7C2U2	X1WI28_HUMAN 60S ribosomal protein L10 (Fragment) OS=Homo sapiens OX=9606 GN=RPL10 PE=1 SV=7;X5D2T3_HUMAN Ribosomal protein L10 isoform A (Fragment) OS=Homo sapiens OX=9606 GN=RPL10 PE=2 SV=1;RL10_HUMAN 60S ribosomal protein L10 OS=Homo sapiens OX=9606 GN=	13	8	8	8	39	22.975	406490000	0	406490000
P00966	ASSY_HUMAN Argininosuccinate synthase OS=Homo sapiens OX=9606 GN=ASS1 PE=1 SV=2	1	2	2	2	3.9	46.53	1932800	750570	1182200			H6VRG3;H6VRG0;H6VRF8;H6VRG1;P04264;H6VRF9;CON__P04264;Q147W7	H6VRG3_HUMAN Keratin 1 OS=Homo sapiens OX=9606 GN=KRT1 PE=3 SV=1;H6VRG0_HUMAN Keratin 1 OS=Homo sapiens OX=9606 GN=KRT1 PE=3 SV=1;H6VRF8_HUMAN Keratin 1 OS=Homo sapiens OX=9606 GN=KRT1 PE=3 SV=1;H6VRG1_HUMAN Keratin 1 OS=Homo sapiens OX=9606 GN=KRT1 PE=1 S	8	31	31	1	48.4	66.11	680010000	280940000	399070000
P0DOX5;P01859;P01861;P01857;P01860	IGG1_HUMAN Immunoglobulin gamma-1 heavy chain OS=Homo sapiens OX=9606 PE=1 SV=2;IGHG2_HUMAN Immunoglobulin heavy constant gamma 2 OS=Homo sapiens OX=9606 GN=IGHG2 PE=1 SV=2;IGHG4_HUMAN Immunoglobulin heavy constant gamma 4 OS=Homo sapiens OX=9606 GN=IGHG4	5	1	1	1	1.6	49.328	281460000	2041900	279420000			Q96IR1;B2R491;P62701;Q53HV1;C9JEH7;A4FU11;Q496E4;Q8TD47;P22090;Q53HI6;B7Z1M6	Q96IR1_HUMAN RPS4X protein (Fragment) OS=Homo sapiens OX=9606 GN=RPS4X PE=2 SV=2;B2R491_HUMAN 40S ribosomal protein S4 OS=Homo sapiens OX=9606 GN=RPS4X PE=2 SV=1;RS4X_HUMAN 40S ribosomal protein S4, X isoform OS=Homo sapiens OX=9606 GN=RPS4X PE=1 SV=2;Q53H	11	14	14	14	49.4	27.259	398850000	6172600	392680000
P02545	LMNA_HUMAN Prelamin-A/C OS=Homo sapiens OX=9606 GN=LMNA PE=1 SV=1	1	3	3	3	5.7	74.139	1413300	0	1413300			Q6IAX2;P46778;G3V1B3;M0R181;Q59GK9	Q6IAX2_HUMAN RPL21 protein OS=Homo sapiens OX=9606 GN=RPL21 PE=2 SV=1;RL21_HUMAN 60S ribosomal protein L21 OS=Homo sapiens OX=9606 GN=RPL21 PE=1 SV=2;G3V1B3_HUMAN 60S ribosomal protein L21 OS=Homo sapiens OX=9606 GN=RPL21 PE=1 SV=1;M0R181_HUMAN 60S ribosom	5	2	2	2	15	18.565	388700000	0	388700000
P04264;CON__P04264;CON__H-INV:HIT000016045	K2C1_HUMAN Keratin, type II cytoskeletal 1 OS=Homo sapiens OX=9606 GN=KRT1 PE=1 SV=6;	3	19	19	12	30.1	66.038	105750000	52168000	53584000	+		A0A024R3T8;P09874;B2R5W3;B4E0E1;Q05D33;Q6PJL0;Q96P95;Q5VX84;Q5VX85	A0A024R3T8_HUMAN Poly [ADP-ribose] polymerase OS=Homo sapiens OX=9606 GN=PARP1 PE=4 SV=1;PARP1_HUMAN Poly [ADP-ribose] polymerase 1 OS=Homo sapiens OX=9606 GN=PARP1 PE=1 SV=4;B2R5W3_HUMAN Poly [ADP-ribose] polymerase OS=Homo sapiens OX=9606 PE=2 SV=1;B4E0E	9	49	49	49	51.1	113.08	386870000	122150	386750000
P04406	G3P_HUMAN Glyceraldehyde-3-phosphate dehydrogenase OS=Homo sapiens OX=9606 GN=GAPDH PE=1 SV=3	1	2	2	2	7.5	36.053	13231000	0	13231000			C9K025;P18077;F8WBS5;F8WB72	C9K025_HUMAN 60S ribosomal protein L35a (Fragment) OS=Homo sapiens OX=9606 GN=RPL35A PE=1 SV=1;RL35A_HUMAN 60S ribosomal protein L35a OS=Homo sapiens OX=9606 GN=RPL35A PE=1 SV=2;F8WBS5_HUMAN 60S ribosomal protein L35a OS=Homo sapiens OX=9606 GN=RPL35A PE=1	4	5	5	5	47.9	10.645	382960000	0	382960000
P04899	GNAI2_HUMAN Guanine nucleotide-binding protein G(i) subunit alpha-2 OS=Homo sapiens OX=9606 GN=GNAI2 PE=1 SV=3	1	1	1	1	4.2	40.45	0	0	0			A0A2R8YEM3;E7EQV9;A0A024R2Q4;P61313;E7ENU7;E7EX53;A0A2R8Y738;B4DLP4;B4DEN1;A4D1Q5	A0A2R8YEM3_HUMAN Ribosomal protein L15 (Fragment) OS=Homo sapiens OX=9606 GN=RPL15 PE=1 SV=1;E7EQV9_HUMAN Ribosomal protein L15 (Fragment) OS=Homo sapiens OX=9606 GN=RPL15 PE=1 SV=1;A0A024R2Q4_HUMAN Ribosomal protein L15 OS=Homo sapiens OX=9606 GN=RPL15 PE	10	7	7	7	38.5	19.968	385210000	2558700	382660000
Q99878;Q96KK5;Q71UI9;P0C0S5;Q9BTM1;Q16777;Q93077;Q7L7L0;Q6FI13;P20671;P0C0S8;P04908;Q96QV6;P16104;Q8IUE6	H2A1J_HUMAN Histone H2A type 1-J OS=Homo sapiens OX=9606 GN=H2AC14 PE=1 SV=3;H2A1H_HUMAN Histone H2A type 1-H OS=Homo sapiens OX=9606 GN=HIST1H2AH PE=1 SV=3;H2AV_HUMAN Histone H2A.V OS=Homo sapiens OX=9606 GN=H2AFV PE=1 SV=3;H2AZ_HUMAN Histone H2A.Z OS=Hom	15	2	2	2	12.5	13.936	11860000	5442800	6417600			Q0VAS5;B2R4R0;P62805;Q6B823	Q0VAS5_HUMAN Histone H4 OS=Homo sapiens OX=9606 GN=HIST1H4H PE=2 SV=1;B2R4R0_HUMAN Histone H4 OS=Homo sapiens OX=9606 GN=HIST1H4J PE=2 SV=1;H4_HUMAN Histone H4 OS=Homo sapiens OX=9606 GN=H4C1 PE=1 SV=2;Q6B823_HUMAN Histone H4 (Fragment) OS=Homo sapiens OX=	4	4	4	4	38.8	11.314	542050000	163940000	378110000
P05062	ALDOB_HUMAN Fructose-bisphosphate aldolase B OS=Homo sapiens OX=9606 GN=ALDOB PE=1 SV=2	1	1	1	1	4.1	39.473	0	0	0			B2R4W8;P62244;I3L3P7;A8K7H3;I3L246;H3BN98;H3BVC7;H3BV27;H3BT37;I3L303	B2R4W8_HUMAN HCG1994130, isoform CRA_a OS=Homo sapiens OX=9606 GN=hCG_1994130 PE=2 SV=1;RS15A_HUMAN 40S ribosomal protein S15a OS=Homo sapiens OX=9606 GN=RPS15A PE=1 SV=2;I3L3P7_HUMAN 40S ribosomal protein S15a OS=Homo sapiens OX=9606 GN=RPS15A PE=1 SV=1;A	10	6	6	6	53.8	14.839	375260000	0	375260000
P12236;P12235;P05141;Q9H0C2	ADT3_HUMAN ADP/ATP translocase 3 OS=Homo sapiens OX=9606 GN=SLC25A6 PE=1 SV=4;ADT1_HUMAN ADP/ATP translocase 1 OS=Homo sapiens OX=9606 GN=SLC25A4 PE=1 SV=4;ADT2_HUMAN ADP/ATP translocase 2 OS=Homo sapiens OX=9606 GN=SLC25A5 PE=1 SV=7;ADT4_HUMAN ADP/ATP tra	4	1	1	1	2.7	32.866	4919100	0	4919100			P62851	RS25_HUMAN 40S ribosomal protein S25 OS=Homo sapiens OX=9606 GN=RPS25 PE=1 SV=1	1	4	4	4	24	13.742	369560000	0	369560000
P05186	PPBT_HUMAN Alkaline phosphatase, tissue-nonspecific isozyme OS=Homo sapiens OX=9606 GN=ALPL PE=1 SV=4	1	4	4	4	8.4	57.304	7523000	0	7523000			B4DLR3;A0A1W2PPS1;A0A1W2PP35;A0A1X7SBS1;Q5RI18;Q7Z4Q5;A0A1W2PQL0;A0A1W2PP34;A0A1W2PPL4;A0A1W2PPH7;A0A1W2PRZ7;A0A1W2PQ74;A0A1W2PQD4;Q9UEL2;A0A1W2PPE9;A0A1W2PRI6;A0A087WZF3	B4DLR3_HUMAN cDNA FLJ54020, highly similar to Heterogeneous nuclear ribonucleoprotein U OS=Homo sapiens OX=9606 PE=2 SV=1;A0A1W2PPS1_HUMAN Heterogeneous nuclear ribonucleoprotein U OS=Homo sapiens OX=9606 GN=HNRNPU PE=1 SV=1;A0A1W2PP35_HUMAN Heterogeneous	17	25	25	2	27.9	86.86	368000000	795150	367210000
P05187;P10696	PPB1_HUMAN Alkaline phosphatase, placental type OS=Homo sapiens OX=9606 GN=ALPP PE=1 SV=2;PPBN_HUMAN Alkaline phosphatase, germ cell type OS=Homo sapiens OX=9606 GN=ALPG PE=2 SV=4	2	8	8	5	16.3	57.953	63614000	0	63614000			Q5JR95;Q5JR94;P62241;Q9BS10	Q5JR95_HUMAN 40S ribosomal protein S8 OS=Homo sapiens OX=9606 GN=RPS8 PE=1 SV=1;Q5JR94_HUMAN 40S ribosomal protein S8 OS=Homo sapiens OX=9606 GN=RPS8 PE=2 SV=1;RS8_HUMAN 40S ribosomal protein S8 OS=Homo sapiens OX=9606 GN=RPS8 PE=1 SV=2;Q9BS10_HUMAN Simila	4	6	6	6	31.9	21.879	341400000	0	341400000
P05387	RLA2_HUMAN 60S acidic ribosomal protein P2 OS=Homo sapiens OX=9606 GN=RPLP2 PE=1 SV=1	1	2	2	2	39.1	11.665	66527000	0	66527000			P62269;A0A0G2JQH2;Q5GGW2;J3JS69	RS18_HUMAN 40S ribosomal protein S18 OS=Homo sapiens OX=9606 GN=RPS18 PE=1 SV=3	4	11	11	11	49.3	17.718	367090000	30787000	336300000
Q8NHW5;P05388	RLA0L_HUMAN 60S acidic ribosomal protein P0-like OS=Homo sapiens OX=9606 GN=RPLP0P6 PE=5 SV=1;RLA0_HUMAN 60S acidic ribosomal protein P0 OS=Homo sapiens OX=9606 GN=RPLP0 PE=1 SV=1	2	2	2	2	6.6	34.364	14880000	0	14880000			A0A5C2FUZ7	A0A5C2FUZ7_HUMAN IGL c369_light_IGKV1-27_IGKJ2 (Fragment) OS=Homo sapiens OX=9606 PE=2 SV=1	1	1	1	1	14.8	11.825	1029700000	695020000	334700000
P05455	LA_HUMAN Lupus La protein OS=Homo sapiens OX=9606 GN=SSB PE=1 SV=2	1	1	1	1	2.7	46.836	0	0	0			Q5TCU3	Q5TCU3_HUMAN Tropomyosin beta chain OS=Homo sapiens OX=9606 GN=TPM2 PE=1 SV=1	1	30	18	0	73.9	32.814	329730000	1597000	328130000
P05783;CON__P05784;CON__Q92764;CON__Q497I4;Q92764	K1C18_HUMAN Keratin, type I cytoskeletal 18 OS=Homo sapiens OX=9606 GN=KRT18 PE=1 SV=2	5	4	4	4	8.8	48.057	10723000	0	10723000			A0A0S2Z4G4;A0A087WWU8;B2RDE1;A0A0S2Z4I4;Q5HYB6;A0A0S2Z4G8;B4DWT5;D6R904;Q8NAG3;A0A494C0G0;B4DQ80;Q5VU62;Q5VU61;Q6LDX7;Q8NI98;A0A024R4K5;A0A494C034	A0A0S2Z4G4_HUMAN Tropomyosin 3 isoform 1 (Fragment) OS=Homo sapiens OX=9606 GN=TPM3 PE=2 SV=1;A0A087WWU8_HUMAN Tropomyosin alpha-3 chain OS=Homo sapiens OX=9606 GN=TPM3 PE=1 SV=1;B2RDE1_HUMAN cDNA, FLJ96568, highly similar to Homo sapiens tropomyosin 3 (TP	17	28	19	8	61.3	29.032	325060000	1743700	323320000
P06703	S10A6_HUMAN Protein S100-A6 OS=Homo sapiens OX=9606 GN=S100A6 PE=1 SV=1	1	1	1	1	8.9	10.18	9483700	0	9483700			J3QSB5;Q9Y3U8;J3KTD3	J3QSB5_HUMAN 60S ribosomal protein L36 OS=Homo sapiens OX=9606 GN=RPL36 PE=1 SV=1;RL36_HUMAN 60S ribosomal protein L36 OS=Homo sapiens OX=9606 GN=RPL36 PE=1 SV=3;J3KTD3_HUMAN 60S ribosomal protein L36 (Fragment) OS=Homo sapiens OX=9606 GN=RPL36 PE=1 SV=1	3	2	2	2	20.2	10.789	318590000	0	318590000
P06748	NPM_HUMAN Nucleophosmin OS=Homo sapiens OX=9606 GN=NPM1 PE=1 SV=2	1	2	2	2	7.1	32.575	9703000	0	9703000			A0A024R4M0;P46781;A5D904;B5MCT8;C9JM19;B7Z732;F2Z3C0;A8MXK4	A0A024R4M0_HUMAN Ribosomal protein S9, isoform CRA_a OS=Homo sapiens OX=9606 GN=RPS9 PE=1 SV=1;RS9_HUMAN 40S ribosomal protein S9 OS=Homo sapiens OX=9606 GN=RPS9 PE=1 SV=3;A5D904_HUMAN RPS9 protein (Fragment) OS=Homo sapiens OX=9606 GN=RPS9 PE=2 SV=1;B5MCT	8	10	10	10	40.7	22.591	318420000	0	318420000
P06753	TPM3_HUMAN Tropomyosin alpha-3 chain OS=Homo sapiens OX=9606 GN=TPM3 PE=1 SV=2	1	8	5	4	23.9	32.95	22789000	0	22789000			A0A024R9D3;P62888;E5RI99;A0A0B4J213;A0A0C4DH44;E5RJH3	A0A024R9D3_HUMAN Ribosomal protein L30, isoform CRA_b OS=Homo sapiens OX=9606 GN=RPL30 PE=3 SV=1;RL30_HUMAN 60S ribosomal protein L30 OS=Homo sapiens OX=9606 GN=RPL30 PE=1 SV=2;E5RI99_HUMAN 60S ribosomal protein L30 (Fragment) OS=Homo sapiens OX=9606 GN=RP	6	5	5	5	55.7	12.784	351980000	37661000	314320000
P07195	LDHB_HUMAN L-lactate dehydrogenase B chain OS=Homo sapiens OX=9606 GN=LDHB PE=1 SV=2	1	3	2	2	12.6	36.638	2041400	0	2041400			D3YTB1;A0A024R2G7;F8W727;P62910	D3YTB1_HUMAN 60S ribosomal protein L32 (Fragment) OS=Homo sapiens OX=9606 GN=RPL32 PE=1 SV=1;A0A024R2G7_HUMAN Ribosomal protein L32, isoform CRA_a OS=Homo sapiens OX=9606 GN=RPL32 PE=4 SV=1;F8W727_HUMAN 60S ribosomal protein L32 OS=Homo sapiens OX=9606 GN=	4	5	5	5	32.3	15.616	307270000	482100	306780000
P07305	H10_HUMAN Histone H1.0 OS=Homo sapiens OX=9606 GN=H1-0 PE=1 SV=3	1	1	1	1	5.2	20.863	0	0	0			Q4KMR3;Q12965;H0YNQ8;Q6ZNI9;O00160;H0YN00;H0YLE5;B0I1T1;Q4LE34;H0YLJ4;Q14779;B4DVP3;Q92827;H0YNB0	Q4KMR3_HUMAN MYO1E variant protein OS=Homo sapiens OX=9606 GN=MYO1E PE=2 SV=1;MYO1E_HUMAN Unconventional myosin-Ie OS=Homo sapiens OX=9606 GN=MYO1E PE=1 SV=2	14	38	38	38	37.8	127.06	293230000	4655600	288570000
P07437;Q9BVA1;Q13885	TBB5_HUMAN Tubulin beta chain OS=Homo sapiens OX=9606 GN=TUBB PE=1 SV=2;TBB2B_HUMAN Tubulin beta-2B chain OS=Homo sapiens OX=9606 GN=TUBB2B PE=1 SV=1;TBB2A_HUMAN Tubulin beta-2A chain OS=Homo sapiens OX=9606 GN=TUBB2A PE=1 SV=1	3	2	2	1	6.1	49.67	2909700	0	2909700			M0QZC5;P62280;M0R1H6;M0R1H5	M0QZC5_HUMAN 40S ribosomal protein S11 OS=Homo sapiens OX=9606 GN=RPS11 PE=1 SV=1;RS11_HUMAN 40S ribosomal protein S11 OS=Homo sapiens OX=9606 GN=RPS11 PE=1 SV=3	4	9	9	9	61	13.997	277060000	0	277060000
P07814	SYEP_HUMAN Bifunctional glutamate/proline--tRNA ligase OS=Homo sapiens OX=9606 GN=EPRS PE=1 SV=5	1	2	2	2	1.5	170.59	343230	0	343230			A1LUY1;P49207;Q5MK14	A1LUY1_HUMAN Ribosomal protein L34, isoform CRA_a OS=Homo sapiens OX=9606 GN=RPL34 PE=4 SV=1;RL34_HUMAN 60S ribosomal protein L34 OS=Homo sapiens OX=9606 GN=RPL34 PE=1 SV=3;Q5MK14_HUMAN Leukemia-associated protein (Fragment) OS=Homo sapiens OX=9606 PE=2 SV	3	5	5	5	30.8	13.293	275600000	0	275600000
P07942	LAMB1_HUMAN Laminin subunit beta-1 OS=Homo sapiens OX=9606 GN=LAMB1 PE=1 SV=2	1	1	1	1	0.6	198.04	142870000	1225800	141650000			P62081;B5MCP9;A0A2R8Y623;Q59FS3	RS7_HUMAN 40S ribosomal protein S7 OS=Homo sapiens OX=9606 GN=RPS7 PE=1 SV=1;B5MCP9_HUMAN 40S ribosomal protein S7 OS=Homo sapiens OX=9606 GN=RPS7 PE=1 SV=1;A0A2R8Y623_HUMAN 40S ribosomal protein S7 (Fragment) OS=Homo sapiens OX=9606 GN=RPS7 PE=1 SV=1	4	9	9	9	56.7	22.127	274920000	12864000	262060000
P08238;P07900;Q58FF7;Q58FF8;Q58FF6;Q14568;P14625	HS90B_HUMAN Heat shock protein HSP 90-beta OS=Homo sapiens OX=9606 GN=HSP90AB1 PE=1 SV=4;HS90A_HUMAN Heat shock protein HSP 90-alpha OS=Homo sapiens OX=9606 GN=HSP90AA1 PE=1 SV=5;H90B3_HUMAN Putative heat shock protein HSP 90-beta-3 OS=Homo sapiens OX=9606	7	7	7	7	9.7	83.263	16926000	290340	16636000			A0A5C2GFX4	A0A5C2GFX4_HUMAN IGH + IGL c71_light_IGKV1-9_IGKJ2 (Fragment) OS=Homo sapiens OX=9606 PE=2 SV=1	1	1	1	1	15	11.585	618480000	356690000	261780000
P08708	RS17_HUMAN 40S ribosomal protein S17 OS=Homo sapiens OX=9606 GN=RPS17 PE=1 SV=2	1	1	1	1	5.9	15.55	0	0	0			A0A5C2GXH7;A0A5C2GJ45;A0A5C2GXQ5;A0A5C2GGF5;A0A5C2FY27;A0A5C2FUK0;A0A5C2GWF7;A0A5C2GWB1;A0A5C2GV52;A0A5C2GDA7;A0A5C2GCL5;A0A5C2GAN9;A0A5C2G9K6;A0A5C2G8X0;A0A5C2G8K9;A0A5C2G7C0;A0A5C2G3C7;A0A5C2G372;A0A5C2G2S7;A0A5C2G2I4;A0A5C2G0S2;A0A5C2FYD4;A0A5C2FXZ7;A0A5C2FW01;A0A5C2FUN8;A0A5C2GQ30;A0A5C2GGC2;A0A5C2G440;A0A5C2G1U5;A0A5C2FWW0;A0A5C2FSY5;A0A5C2GGU0	A0A5C2GXH7_HUMAN IG c400_light_IGKV1-5_IGKJ1 (Fragment) OS=Homo sapiens OX=9606 PE=2 SV=1;A0A5C2GJ45_HUMAN IG c1085_light_IGKV1-5_IGKJ1 (Fragment) OS=Homo sapiens OX=9606 PE=2 SV=1;A0A5C2GXQ5_HUMAN IG c1532_light_IGKV1-5_IGKJ2 (Fragment) OS=Homo sapiens OX	32	1	1	1	10.7	11.386	569660000	310630000	259030000
P08865	RSSA_HUMAN 40S ribosomal protein SA OS=Homo sapiens OX=9606 GN=RPSA PE=1 SV=4	1	1	1	1	4.4	32.854	6296600	3426900	2869700			A0A024R2Q5;P08590;Q53R15;P05976	A0A024R2Q5_HUMAN Myosin, light polypeptide 3, alkali ventricular, skeletal, slow, isoform CRA_a OS=Homo sapiens OX=9606 GN=MYL3 PE=4 SV=1;MYL3_HUMAN Myosin light chain 3 OS=Homo sapiens OX=9606 GN=MYL3 PE=1 SV=3;Q53R15_HUMAN Uncharacterized protein MYL1 (F	4	3	3	3	14.9	21.932	259120000	215720	258910000
P09493	TPM1_HUMAN Tropomyosin alpha-1 chain OS=Homo sapiens OX=9606 GN=TPM1 PE=1 SV=2	1	7	1	1	22.2	32.708	622630	0	622630			CON__P13645;P13645;CON__P02535-1;CON__Q7Z3Y7;Q7Z3Y7;CON__Q7Z3Z0;CON__Q7Z3Y8;Q7Z3Z0;Q7Z3Y8;A0A1B0GVI3;A0A3B3ITG2;Q6ZPD6;CON__Q7Z3Y9;CON__Q99456;CON__Q2M2I5;Q7Z3Y9;Q99456;Q2M2I5	;K1C10_HUMAN Keratin, type I cytoskeletal 10 OS=Homo sapiens OX=9606 GN=KRT10 PE=1 SV=6	18	26	26	21	40.1	59.51	447810000	192870000	254930000
P09496	CLCA_HUMAN Clathrin light chain A OS=Homo sapiens OX=9606 GN=CLTA PE=1 SV=1	1	2	2	2	7.7	27.076	8739000	0	8739000			E7ETK0;A0A2R8Y849;A0A2R8YD14;P62847;A0A2R8Y8A0	E7ETK0_HUMAN 40S ribosomal protein S24 OS=Homo sapiens OX=9606 GN=RPS24 PE=1 SV=1;A0A2R8Y849_HUMAN 40S ribosomal protein S24 OS=Homo sapiens OX=9606 GN=RPS24 PE=1 SV=1;A0A2R8YD14_HUMAN 40S ribosomal protein S24 OS=Homo sapiens OX=9606 GN=RPS24 PE=1 SV=1;RS	5	3	3	3	20.6	15.197	250250000	0	250250000
P09497	CLCB_HUMAN Clathrin light chain B OS=Homo sapiens OX=9606 GN=CLTB PE=1 SV=1	1	1	1	1	3.1	25.19	4197600	0	4197600			B1AK87;B2R7T8;A0A384MR50;B1AK88;B4DWA6;P47756;B1AK85;Q7L4N0	B1AK87_HUMAN F-actin-capping protein subunit beta OS=Homo sapiens OX=9606 GN=CAPZB PE=1 SV=1;B2R7T8_HUMAN F-actin-capping protein subunit beta OS=Homo sapiens OX=9606 PE=2 SV=1;A0A384MR50_HUMAN F-actin-capping protein subunit beta OS=Homo sapiens OX=9606 P	8	13	13	13	51.5	29.295	248370000	0	248370000
P09651	ROA1_HUMAN Heterogeneous nuclear ribonucleoprotein A1 OS=Homo sapiens OX=9606 GN=HNRNPA1 PE=1 SV=5	1	1	1	1	3	38.746	0	0	0			B2R4S9;A8K9J7;A0A024RCL8;A0A024RCJ9;A0A024RCJ2;A0A024QZZ7;I6L9F7;U3KQK0;B4DR52;Q99880;Q99879;Q99877;Q93079;Q8N257;Q5QNW6;Q16778;P62807;P58876;P57053;P33778;P23527;P06899;O60814;Q0D2M2;Q96A08;L0R4T3;A0A2R8Y619	B2R4S9_HUMAN Histone H2B OS=Homo sapiens OX=9606 GN=HIST1H2BC PE=2 SV=1;A8K9J7_HUMAN Histone H2B OS=Homo sapiens OX=9606 PE=2 SV=1;A0A024RCL8_HUMAN Histone H2B OS=Homo sapiens OX=9606 GN=HIST1H2BK PE=3 SV=1;A0A024RCJ9_HUMAN Histone H2B OS=Homo sapiens OX=9	27	3	3	3	27	13.906	348200000	101970000	246230000
P09874	PARP1_HUMAN Poly [ADP-ribose] polymerase 1 OS=Homo sapiens OX=9606 GN=PARP1 PE=1 SV=4	1	4	4	4	5.5	113.08	2240700	0	2240700			A0A384NPQ2;Q06830;A0A0A0MSI0;B2R4P2;A0A0A0MRQ5;H7C3T4;V9HW63;Q13162	A0A384NPQ2_HUMAN Epididymis secretory sperm binding protein OS=Homo sapiens OX=9606 PE=2 SV=1;PRDX1_HUMAN Peroxiredoxin-1 OS=Homo sapiens OX=9606 GN=PRDX1 PE=1 SV=1;A0A0A0MSI0_HUMAN Peroxiredoxin-1 (Fragment) OS=Homo sapiens OX=9606 GN=PRDX1 PE=1 SV=1;B2R4	8	10	10	9	57.3	22.11	252610000	11247000	241360000
P09923	PPBI_HUMAN Intestinal-type alkaline phosphatase OS=Homo sapiens OX=9606 GN=ALPI PE=1 SV=2	1	6	3	3	12.3	56.811	13421000	0	13421000			Q75MH1;A0A024RB14;P62854;Q76N57;Q5JNZ5	Q75MH1_HUMAN 40S ribosomal protein S26 OS=Homo sapiens OX=9606 GN=RPS26 PE=3 SV=1;A0A024RB14_HUMAN 40S ribosomal protein S26 OS=Homo sapiens OX=9606 GN=RPS26 PE=3 SV=1;RS26_HUMAN 40S ribosomal protein S26 OS=Homo sapiens OX=9606 GN=RPS26 PE=1 SV=3;Q76N57_H	5	2	2	2	20.9	12.985	226190000	0	226190000
P0C7V6	SP202_HUMAN Putative transcription factor SPT20 homolog-like 2 OS=Homo sapiens OX=9606 GN=SUPT20HL2 PE=5 SV=1	1	1	1	1	2.3	87.54	1214400	0	1214400			A0A2R8Y5V9;V9HW56;P67936;A0A2R8YGX3;A0A2R8YH90;B4DVY2;A0A2R8YE05;K7ENT6;B4DTB1;A0A5F9UN72;A0A590UJB9;A0A590UK79;K7EPB9	A0A2R8Y5V9_HUMAN Tropomyosin alpha-4 chain OS=Homo sapiens OX=9606 GN=TPM4 PE=1 SV=1;V9HW56_HUMAN Epididymis secretory protein Li 108 OS=Homo sapiens OX=9606 GN=HEL-S-108 PE=2 SV=1;TPM4_HUMAN Tropomyosin alpha-4 chain OS=Homo sapiens OX=9606 GN=TPM4 PE=1 S	13	23	10	7	52.4	28.609	225700000	0	225700000
P62987;P62979;P0CG47;P0CG48	RL40_HUMAN Ubiquitin-60S ribosomal protein L40 OS=Homo sapiens OX=9606 GN=UBA52 PE=1 SV=2;RS27A_HUMAN Ubiquitin-40S ribosomal protein S27a OS=Homo sapiens OX=9606 GN=RPS27A PE=1 SV=2;UBB_HUMAN Polyubiquitin-B OS=Homo sapiens OX=9606 GN=UBB PE=1 SV=1;UBC_HU	4	2	2	2	17.2	14.728	18406000	0	18406000			A0A087WVQ9;Q6IPT9;Q6IPS9;Q6IPN6;Q53HM9;Q53GE9;Q53G85;Q5VTE0;P68104;A0A4D5RBG5;A0A4D5RA98;A0A4D5RA76;B4DNE0;A0A4D5RAN2;A0A4D5RAC7;A0A4D5RAC9;A8K9C4;Q53GA1;Q53HQ7;Q53HR5;Q96RE1;A0A4D5RAE2;Q9NZS6;A0A087WV01;Q9H2I7;B4DV42;A0A4D5RA52;A0A4D5RAB8;Q96CD8;Q6P4C9;A0A4D5RAR2;Q504Z0;B4E2C5;Q8IUB0;Q53HR1;Q53G89;A0A4D5RBK4;Q96C29;Q8TBL1;Q6P082;A0A4D5RA61;Q16577;A0A2U3TZH3;Q05639;A0A4D5RAA9;Q5JR01;A9X7H1;A0A4D5…	A0A087WVQ9_HUMAN Elongation factor 1-alpha 1 OS=Homo sapiens OX=9606 GN=EEF1A1 PE=1 SV=1;Q6IPT9_HUMAN Elongation factor 1-alpha OS=Homo sapiens OX=9606 GN=EEF1A1 PE=2 SV=1;Q6IPS9_HUMAN Elongation factor 1-alpha OS=Homo sapiens OX=9606 GN=EEF1A1 PE=2 SV=1;Q	76	10	10	10	35.6	47.883	247400000	23454000	223950000
P34931;P0DMV9;P0DMV8	HS71L_HUMAN Heat shock 70 kDa protein 1-like OS=Homo sapiens OX=9606 GN=HSPA1L PE=1 SV=2;HS71B_HUMAN Heat shock 70 kDa protein 1B OS=Homo sapiens OX=9606 GN=HSPA1B PE=1 SV=1;HS71A_HUMAN Heat shock 70 kDa protein 1A OS=Homo sapiens OX=9606 GN=HSPA1A PE=1 SV	3	2	1	1	3.4	70.374	0	0	0			A0A172Q3A8;A0A024R5H1;P15328;Q9NP04;Q6LDL1;O14597;Q96QD1	A0A172Q3A8_HUMAN Folate receptor (Fragment) OS=Homo sapiens OX=9606 PE=2 SV=1;A0A024R5H1_HUMAN Folate receptor 1 (Adult), isoform CRA_a OS=Homo sapiens OX=9606 GN=FOLR1 PE=4 SV=1;FOLR1_HUMAN Folate receptor alpha OS=Homo sapiens OX=9606 GN=FOLR1 PE=1 SV=3;	7	5	5	5	29.5	24.281	222630000	0	222630000
P0DN76;Q01081	U2AF5_HUMAN Splicing factor U2AF 35 kDa subunit-like protein OS=Homo sapiens OX=9606 GN=U2AF1L5 PE=1 SV=1;U2AF1_HUMAN Splicing factor U2AF 35 kDa subunit OS=Homo sapiens OX=9606 GN=U2AF1 PE=1 SV=3	2	1	1	1	3.3	27.872	0	0	0			Q5JP53;A0A384NYT8;Q5SU16;P07437;B7ZAF0;Q6LC01;B4DY90;Q5ST81;B7ZAK1;B4DMU8;Q9BUU9;B4E052;Q96B85;B4DXZ5;B4DQN9;B2R6L0;A0A384MEE3;Q9BVA1;Q13885;Q1KSF8;O43209;A0A024QZU2;Q96HX0;B4DMJ5;B7Z4N1;Q9BV28;Q53G92;B2RBD5;A0A0B4J269;Q13509;A5D907;A5D906;Q9UGA2;B4DE77;Q2NKY5;A1L195;Q3ZCR3;A0A075B736;Q5SQY0;Q3ZCM7;A6NNZ2;A4UCT2;Q6P602;A1L196;G3V2A3;B4E386;K7ESM5;B3KS31;B4DP54;A0A183YE00;CON__ENSEMBL:ENSBTAP00000…	Q5JP53_HUMAN Tubulin beta chain OS=Homo sapiens OX=9606 GN=TUBB PE=1 SV=1;A0A384NYT8_HUMAN Tubulin beta chain (Fragment) OS=Homo sapiens OX=9606 PE=2 SV=1;Q5SU16_HUMAN Tubulin beta chain OS=Homo sapiens OX=9606 GN=TUBB PE=2 SV=1;TBB5_HUMAN Tubulin beta cha	58	12	12	4	35.4	47.766	217830000	138220	217690000
P0DP25;P0DP24;P0DP23	CALM3_HUMAN Calmodulin-3 OS=Homo sapiens OX=9606 GN=CALM3 PE=1 SV=1;CALM2_HUMAN Calmodulin-2 OS=Homo sapiens OX=9606 GN=CALM2 PE=1 SV=1;CALM1_HUMAN Calmodulin-1 OS=Homo sapiens OX=9606 GN=CALM1 PE=1 SV=1	3	4	4	4	14.1	16.837	283190000	0	283190000			E7EUT5;V9HVZ4;Q2TSD0;P04406;Q0QET7;A4UCT1;Q16768;B4DRV9;Q5ZEY3	E7EUT5_HUMAN Glyceraldehyde-3-phosphate dehydrogenase OS=Homo sapiens OX=9606 GN=GAPDH PE=1 SV=1;V9HVZ4_HUMAN Glyceraldehyde-3-phosphate dehydrogenase OS=Homo sapiens OX=9606 GN=HEL-S-162eP PE=2 SV=1;Q2TSD0_HUMAN Glyceraldehyde-3-phosphate dehydrogenase OS	9	7	7	7	36.9	27.87	209870000	3343800	206530000
P0DPH8;P0DPH7;Q9BQE3;Q71U36;P68363;P68366;Q9NY65;Q6PEY2;A6NHL2	TBA3D_HUMAN Tubulin alpha-3D chain OS=Homo sapiens OX=9606 GN=TUBA3D PE=1 SV=1;TBA3C_HUMAN Tubulin alpha-3C chain OS=Homo sapiens OX=9606 GN=TUBA3C PE=1 SV=1;TBA1C_HUMAN Tubulin alpha-1C chain OS=Homo sapiens OX=9606 GN=TUBA1C PE=1 SV=1;TBA1A_HUMAN Tubulin	9	3	3	3	8.2	49.959	11370000	0	11370000			B3KT06;B3KPS3;Q53GA7;F5H5D3;Q9BQE3;P68363;A8JZY9;B7Z1K5;Q71U36;F8VVB9;Q1ZYQ1;P0DPH8;P0DPH7;P68366;C9J2C0;Q7Z3M3;Q9NY65;F8VQQ4;B4DDU2;A0A1W2PQM2;B4DQK4;Q8N532;Q9UQM3;Q6PEY2;F8VRZ4;F8VS66;C9JDS9;F8VX09;F8VWV9;C9K0S6;Q6QMJ5;C9JDL2;C9JEV8;C9JQ00;C9JJQ8;B4DN58;A6NHL2;F8VRK0;Q15670;V9GZ17;Q9H853	B3KT06_HUMAN Tubulin alpha chain OS=Homo sapiens OX=9606 PE=2 SV=1;B3KPS3_HUMAN Tubulin alpha chain OS=Homo sapiens OX=9606 PE=2 SV=1;Q53GA7_HUMAN Tubulin alpha chain (Fragment) OS=Homo sapiens OX=9606 PE=2 SV=1;F5H5D3_HUMAN Tubulin alpha chain OS=Homo sap	41	12	12	12	31.7	46.341	209510000	3627600	205880000
Q9Y3L5;P61225;P10114	RAP2C_HUMAN Ras-related protein Rap-2c OS=Homo sapiens OX=9606 GN=RAP2C PE=1 SV=1;RAP2B_HUMAN Ras-related protein Rap-2b OS=Homo sapiens OX=9606 GN=RAP2B PE=1 SV=1;RAP2A_HUMAN Ras-related protein Rap-2a OS=Homo sapiens OX=9606 GN=RAP2A PE=1 SV=1	3	1	1	1	6	20.745	0	0	0			Q5VVC8;Q08ES8;Q5VVD0;P62913	Q5VVC8_HUMAN 60S ribosomal protein L11 OS=Homo sapiens OX=9606 GN=RPL11 PE=1 SV=2;Q08ES8_HUMAN Cell growth-inhibiting protein 34 OS=Homo sapiens OX=9606 PE=2 SV=1;Q5VVD0_HUMAN Ribosomal protein L11, isoform CRA_b OS=Homo sapiens OX=9606 GN=RPL11 PE=2 SV=1;	4	5	5	5	28.1	19.024	204760000	0	204760000
P10599	THIO_HUMAN Thioredoxin OS=Homo sapiens OX=9606 GN=TXN PE=1 SV=3	1	1	1	1	8.6	11.737	26437000	5719900	20717000			F8WDD7;F8WCF6;A0A0A6YYG9;P59998;Q9H7Z5;H7C0A3;F8WE39;R4GN08	F8WDD7_HUMAN Actin-related protein 2/3 complex subunit 4 OS=Homo sapiens OX=9606 GN=ARPC4 PE=4 SV=1;F8WCF6_HUMAN Actin-related protein 2/3 complex subunit 4 OS=Homo sapiens OX=9606 GN=ARPC4-TTLL3 PE=3 SV=1;A0A0A6YYG9_HUMAN Protein ARPC4-TTLL3 OS=Homo sapie	8	4	4	4	34.5	13.057	201660000	0	201660000
P11021	BIP_HUMAN Endoplasmic reticulum chaperone BiP OS=Homo sapiens OX=9606 GN=HSPA5 PE=1 SV=2	1	6	6	6	10.7	72.332	6663100	0	6663100			A0A5C2GKT9	A0A5C2GKT9_HUMAN IG c713_light_IGKV1-5_IGKJ4 (Fragment) OS=Homo sapiens OX=9606 PE=2 SV=1	1	1	1	1	10.3	11.552	207330000	6897200	200430000
P11142;P54652	HSP7C_HUMAN Heat shock cognate 71 kDa protein OS=Homo sapiens OX=9606 GN=HSPA8 PE=1 SV=1;HSP72_HUMAN Heat shock-related 70 kDa protein 2 OS=Homo sapiens OX=9606 GN=HSPA2 PE=1 SV=1	2	4	4	3	7.9	70.897	9176700	0	9176700			M0R210;P62249;M0R1M5;M0R3H0;M0QX76;Q6IPX4	M0R210_HUMAN 40S ribosomal protein S16 OS=Homo sapiens OX=9606 GN=RPS16 PE=1 SV=1;RS16_HUMAN 40S ribosomal protein S16 OS=Homo sapiens OX=9606 GN=RPS16 PE=1 SV=2;M0R1M5_HUMAN 40S ribosomal protein S16 (Fragment) OS=Homo sapiens OX=9606 GN=RPS16 PE=1 SV=1;M	6	5	5	5	29.5	14.419	197410000	0	197410000
P11387	TOP1_HUMAN DNA topoisomerase 1 OS=Homo sapiens OX=9606 GN=TOP1 PE=1 SV=2	1	2	2	2	2.6	90.725	2645500	0	2645500			A8K0T9;P52907;A0A024RC63	A8K0T9_HUMAN F-actin-capping protein subunit alpha OS=Homo sapiens OX=9606 PE=2 SV=1;CAZA1_HUMAN F-actin-capping protein subunit alpha-1 OS=Homo sapiens OX=9606 GN=CAPZA1 PE=1 SV=3	3	9	9	6	34.6	32.908	198130000	2591100	195540000
P11413	G6PD_HUMAN Glucose-6-phosphate 1-dehydrogenase OS=Homo sapiens OX=9606 GN=G6PD PE=1 SV=4	1	1	1	1	1.9	59.256	0	0	0			E7EPB3;A0PJ62;B7Z6S8;A8K7N0;Q6IPH7;P50914	E7EPB3_HUMAN 60S ribosomal protein L14 OS=Homo sapiens OX=9606 GN=RPL14 PE=1 SV=1;A0PJ62_HUMAN RPL14 protein (Fragment) OS=Homo sapiens OX=9606 GN=RPL14 PE=2 SV=1;B7Z6S8_HUMAN cDNA FLJ51325, highly similar to 60S ribosomal protein L14 OS=Homo sapiens OX=96	6	6	1	1	46.8	14.558	192870000	0	192870000
P11586	C1TC_HUMAN C-1-tetrahydrofolate synthase, cytoplasmic OS=Homo sapiens OX=9606 GN=MTHFD1 PE=1 SV=3	1	2	2	2	1.9	101.56	813660	0	813660			H0YKD8;P46779;H0YLP6;Q59F34;H0YMF4;O60251	H0YKD8_HUMAN 60S ribosomal protein L28 OS=Homo sapiens OX=9606 GN=RPL28 PE=1 SV=1;RL28_HUMAN 60S ribosomal protein L28 OS=Homo sapiens OX=9606 GN=RPL28 PE=1 SV=3;H0YLP6_HUMAN 60S ribosomal protein L28 OS=Homo sapiens OX=9606 GN=RPL28 PE=1 SV=1;Q59F34_HUMAN	6	5	5	5	18.8	19.072	191860000	0	191860000
P12268	IMDH2_HUMAN Inosine-5-monophosphate dehydrogenase 2 OS=Homo sapiens OX=9606 GN=IMPDH2 PE=1 SV=2	1	1	1	1	2.3	55.804	8452100	0	8452100			Q71U02;Q6IBG1;A0A384NY64;P24844;J3KTJ1	Q71U02_HUMAN Regulatory myosin light chain long version OS=Homo sapiens OX=9606 PE=2 SV=1;Q6IBG1_HUMAN MYL9 protein OS=Homo sapiens OX=9606 GN=MYL9 PE=2 SV=1;A0A384NY64_HUMAN Epididymis secretory sperm binding protein OS=Homo sapiens OX=9606 PE=2 SV=1;MYL9	5	10	4	4	54.7	19.893	189920000	0	189920000
P12814	ACTN1_HUMAN Alpha-actinin-1 OS=Homo sapiens OX=9606 GN=ACTN1 PE=1 SV=2	1	4	2	2	4.7	103.06	581840	0	581840			P60866;E5RIP1;E5RJX2;G3XAN0	RS20_HUMAN 40S ribosomal protein S20 OS=Homo sapiens OX=9606 GN=RPS20 PE=1 SV=1;E5RIP1_HUMAN 40S ribosomal protein S20 OS=Homo sapiens OX=9606 GN=RPS20 PE=1 SV=1;E5RJX2_HUMAN 40S ribosomal protein S20 OS=Homo sapiens OX=9606 GN=RPS20 PE=1 SV=1;G3XAN0_HUMAN	4	4	4	4	30.3	13.373	192020000	2863200	189150000
P12956	XRCC6_HUMAN X-ray repair cross-complementing protein 6 OS=Homo sapiens OX=9606 GN=XRCC6 PE=1 SV=2	1	3	3	3	5.1	69.842	11133000	0	11133000			B0ZBD0;Q8WVX7;P39019;A0A075B6E2;M0R2L9;M0QYF7;M0R140	B0ZBD0_HUMAN 40S ribosomal protein S19 OS=Homo sapiens OX=9606 GN=RPS19 PE=2 SV=1;Q8WVX7_HUMAN Ribosomal protein S19 (Fragment) OS=Homo sapiens OX=9606 PE=2 SV=1;RS19_HUMAN 40S ribosomal protein S19 OS=Homo sapiens OX=9606 GN=RPS19 PE=1 SV=2;A0A075B6E2_HUM	7	7	7	7	44.1	16.06	200670000	13607000	187060000
P13010	XRCC5_HUMAN X-ray repair cross-complementing protein 5 OS=Homo sapiens OX=9606 GN=XRCC5 PE=1 SV=3	1	3	3	3	4.5	82.704	2901600	0	2901600			A0A5C2G235;A0A5C2G171	A0A5C2G235_HUMAN IGL c2610_light_IGKV1D-39_IGKJ1 (Fragment) OS=Homo sapiens OX=9606 PE=2 SV=1;A0A5C2G171_HUMAN IGL c2899_light_IGKV1-39_IGKJ1 (Fragment) OS=Homo sapiens OX=9606 PE=2 SV=1	2	1	1	1	14.8	11.757	402730000	217320000	185400000
P13639;Q15029	EF2_HUMAN Elongation factor 2 OS=Homo sapiens OX=9606 GN=EEF2 PE=1 SV=4;U5S1_HUMAN 116 kDa U5 small nuclear ribonucleoprotein component OS=Homo sapiens OX=9606 GN=EFTUD2 PE=1 SV=1	2	1	1	1	1.2	95.337	0	0	0			E9PNW4;A0A2U3TZL5;Q6FHM9;P13987;A0A3Q8TLE1;A0A3G2LMK5;A0A3G2LMK3;A0A3G2LMK2;A0A3G2LMJ8	E9PNW4_HUMAN UPAR/Ly6 domain-containing protein OS=Homo sapiens OX=9606 PE=1 SV=1;A0A2U3TZL5_HUMAN CD59 glycoprotein (Fragment) OS=Homo sapiens OX=9606 GN=CD59 PE=1 SV=1;Q6FHM9_HUMAN CD59 antigen, complement regulatory protein, isoform CRA_b OS=Homo sapien	9	2	2	2	18.5	11.985	179640000	0	179640000
P14618	KPYM_HUMAN Pyruvate kinase PKM OS=Homo sapiens OX=9606 GN=PKM PE=1 SV=4	1	1	1	1	1.9	57.936	0	0	0			CON__P05787;P05787;Q969I0;F8VUG2;Q7L4M3;F8W1U3;CON__H-INV:HIT000292931;F8VP67;CON__Q9H552;CON__H-INV:HIT000016045;F8VQY3;CON__REFSEQ:XP_092267;CON__Q9NSB2;CON__Q6ISB0;Q9NSB2	;K2C8_HUMAN Keratin, type II cytoskeletal 8 OS=Homo sapiens OX=9606 GN=KRT8 PE=1 SV=7;Q969I0_HUMAN KRT8 protein (Fragment) OS=Homo sapiens OX=9606 GN=KRT8 PE=2 SV=2;F8VUG2_HUMAN Keratin, type II cytoskeletal 8 (Fragment) OS=Homo sapiens OX=9606 GN=KRT8 PE=	15	23	19	15	42.2	53.704	188020000	8627300	179390000
P14866	HNRPL_HUMAN Heterogeneous nuclear ribonucleoprotein L OS=Homo sapiens OX=9606 GN=HNRNPL PE=1 SV=2	1	1	1	1	2	64.132	1630300	0	1630300			E9PR30;P62861	E9PR30_HUMAN 40S ribosomal protein S30 OS=Homo sapiens OX=9606 GN=FAU PE=1 SV=1;RS30_HUMAN 40S ribosomal protein S30 OS=Homo sapiens OX=9606 GN=FAU PE=1 SV=1	2	2	2	2	11.2	10.905	274520000	95591000	178930000
P14923	PLAK_HUMAN Junction plakoglobin OS=Homo sapiens OX=9606 GN=JUP PE=1 SV=3	1	1	1	1	1.6	81.744	0	0	0			C9JD32;B9ZVP7;J3KT29;Q9BTQ7;A0A024R1Q8;P62829	C9JD32_HUMAN 60S ribosomal protein L23 (Fragment) OS=Homo sapiens OX=9606 GN=RPL23 PE=1 SV=1;B9ZVP7_HUMAN 60S ribosomal protein L23 OS=Homo sapiens OX=9606 GN=RPL23 PE=1 SV=1;J3KT29_HUMAN 60S ribosomal protein L23 OS=Homo sapiens OX=9606 GN=RPL23 PE=1 SV=1	6	3	3	3	41.8	9.6694	171110000	0	171110000
P15328	FOLR1_HUMAN Folate receptor alpha OS=Homo sapiens OX=9606 GN=FOLR1 PE=1 SV=3	1	2	2	2	7	29.819	0	0	0			A0A5C2GSX0	A0A5C2GSX0_HUMAN IG c379_light_IGKV1D-33_IGKJ3 (Fragment) OS=Homo sapiens OX=9606 PE=2 SV=1	1	1	1	1	15	11.505	358970000	190040000	168920000
P15880	RS2_HUMAN 40S ribosomal protein S2 OS=Homo sapiens OX=9606 GN=RPS2 PE=1 SV=2	1	2	2	2	6.5	31.324	20115000	0	20115000			Q5HYL6;Q9NYL9;H0YNJ8;H0YKU1;H0YNU8	Q5HYL6_HUMAN Uncharacterized protein DKFZp686E1899 OS=Homo sapiens OX=9606 GN=DKFZp686E1899 PE=2 SV=1;TMOD3_HUMAN Tropomodulin-3 OS=Homo sapiens OX=9606 GN=TMOD3 PE=1 SV=1;H0YNJ8_HUMAN Tropomodulin-3 OS=Homo sapiens OX=9606 GN=TMOD3 PE=1 SV=1	5	12	12	12	42.6	39.554	165390000	0	165390000
P16401	H15_HUMAN Histone H1.5 OS=Homo sapiens OX=9606 GN=H1-5 PE=1 SV=3	1	4	3	3	17.3	22.58	39882000	0	39882000			P35527;CON__P35527;K7EQQ3	K1C9_HUMAN Keratin, type I cytoskeletal 9 OS=Homo sapiens OX=9606 GN=KRT9 PE=1 SV=3;;K7EQQ3_HUMAN Keratin, type I cytoskeletal 9 OS=Homo sapiens OX=9606 GN=KRT9 PE=1 SV=1	3	17	17	17	44	62.064	249380000	93413000	155970000
P16402;P10412;Q02539;P22492	H13_HUMAN Histone H1.3 OS=Homo sapiens OX=9606 GN=H1-3 PE=1 SV=2;H14_HUMAN Histone H1.4 OS=Homo sapiens OX=9606 GN=H1-4 PE=1 SV=2	4	7	7	1	22.6	22.35	150110000	2016000	148090000			E9PMS6;B7Z8W3;A0A1P7ZIM8;A0A0A0MTE2;E9PMT2;F8WD26;F8J2B5;J3KP06;Q8WWI1;E9PMP7;H0Y424;H0YDQ3;H0YDG6;H0YE95;E9PLU6;E9PK58;E9PJ10;U3KQE6	E9PMS6_HUMAN LIM domain only protein 7 OS=Homo sapiens OX=9606 GN=LMO7 PE=1 SV=1;B7Z8W3_HUMAN cDNA FLJ53272, highly similar to Homo sapiens LIM domain 7 (LMO7), mRNA OS=Homo sapiens OX=9606 PE=2 SV=1;A0A1P7ZIM8_HUMAN LMO7b OS=Homo sapiens OX=9606 PE=2 SV=1	18	37	37	37	32.6	145.42	154550000	0	154550000
P16403	H12_HUMAN Histone H1.2 OS=Homo sapiens OX=9606 GN=H1-2 PE=1 SV=2	1	7	1	1	23.5	21.364	43489000	0	43489000			E7EP32;Q6FHM2;B2R6K4;A0A140VJJ8;A0A024R056;P62879;P62873;B1AKQ8;C9JZN1;F6X3N5;F6UT28;C9JIS1;C9JXA5;A0A2L0WW42;Q9HAV0;A8K3F6;C9JD14;Q71UM7;B4DLV5;Q71UM6;F5H8J8;F5H100;B3KVK2;F5H0S8;Q59G26;E9PCP0;F1T0G5;F1T0G4;P16520	E7EP32_HUMAN Guanine nucleotide-binding protein G(I)/G(S)/G(T) subunit beta-2 OS=Homo sapiens OX=9606 GN=GNB2 PE=1 SV=1;Q6FHM2_HUMAN Epididymis secretory sperm binding protein OS=Homo sapiens OX=9606 GN=GNB2 PE=2 SV=1;B2R6K4_HUMAN cDNA, FLJ92996, highly si	29	4	4	4	14.2	32.408	147600000	0	147600000
Q9HAV0;P62879;P62873;P16520	GBB4_HUMAN Guanine nucleotide-binding protein subunit beta-4 OS=Homo sapiens OX=9606 GN=GNB4 PE=1 SV=3;GBB2_HUMAN Guanine nucleotide-binding protein G(I)/G(S)/G(T) subunit beta-2 OS=Homo sapiens OX=9606 GN=GNB2 PE=1 SV=3;GBB1_HUMAN Guanine nucleotide-bindi	4	1	1	1	2.9	37.567	0	0	0			A0A2Z6ATB6;Q16643;D6R9W4;B3KSQ7;B7Z2Z0;D6R9Q9;D6RFI1;D6RCR4	A0A2Z6ATB6_HUMAN Drebrin A OS=Homo sapiens OX=9606 GN=DBN1 PE=2 SV=1;DREB_HUMAN Drebrin OS=Homo sapiens OX=9606 GN=DBN1 PE=1 SV=4;D6R9W4_HUMAN Drebrin (Fragment) OS=Homo sapiens OX=9606 GN=DBN1 PE=1 SV=1;B3KSQ7_HUMAN Drebrin 1, isoform CRA_d OS=Homo sapien	8	19	19	19	28.5	76.309	146590000	0	146590000
P48741;P17066	HSP77_HUMAN Putative heat shock 70 kDa protein 7 OS=Homo sapiens OX=9606 GN=HSPA7 PE=5 SV=2;HSP76_HUMAN Heat shock 70 kDa protein 6 OS=Homo sapiens OX=9606 GN=HSPA6 PE=1 SV=2	2	2	1	1	6.5	40.244	5503500	0	5503500			Q2LE71;B2R4D5;O15145;B4DM63;C9JZD1;F8VR50	Q2LE71_HUMAN Actin-related protein 2/3 complex subunit 3 OS=Homo sapiens OX=9606 GN=ARPC3 PE=2 SV=1;B2R4D5_HUMAN Actin-related protein 2/3 complex subunit 3 OS=Homo sapiens OX=9606 PE=2 SV=1;ARPC3_HUMAN Actin-related protein 2/3 complex subunit 3 OS=Homo s	6	5	5	5	31.5	20.564	146560000	0	146560000
P18077	RL35A_HUMAN 60S ribosomal protein L35a OS=Homo sapiens OX=9606 GN=RPL35A PE=1 SV=2	1	2	2	2	19.1	12.538	108970000	0	108970000			B2R4V4;A0A024R5H0;O75531	B2R4V4_HUMAN cDNA, FLJ92232, highly similar to Homo sapiens barrier to autointegration factor 1 (BANF1), mRNA OS=Homo sapiens OX=9606 PE=2 SV=1;A0A024R5H0_HUMAN Barrier to autointegration factor 1, isoform CRA_a OS=Homo sapiens OX=9606 GN=BANF1 PE=4 SV=1;B	3	2	2	2	21.3	10.016	143870000	1150100	142720000
P18124	RL7_HUMAN 60S ribosomal protein L7 OS=Homo sapiens OX=9606 GN=RPL7 PE=1 SV=1	1	3	3	3	8.9	29.225	6468500	0	6468500			L0R512	L0R512_HUMAN Alternative protein NCAM2 OS=Homo sapiens OX=9606 GN=NCAM2 PE=4 SV=1	1	1	1	1	21.4	4.7347	140490000	0	140490000
P18621	RL17_HUMAN 60S ribosomal protein L17 OS=Homo sapiens OX=9606 GN=RPL17 PE=1 SV=3	1	2	2	2	10.3	21.397	53639000	0	53639000			B3KN06;A0A024RBI5;Q59EA2;Q9ULV4;B4E3S0;B4DMH3;Q53G58;B7Z9V0;H0YHL7;F8VV53;F8W1H8;F8VUX3;F8VSA4;F8VRE9;F8VTT6;F8VVB7	B3KN06_HUMAN Coronin OS=Homo sapiens OX=9606 PE=2 SV=1;A0A024RBI5_HUMAN Coronin OS=Homo sapiens OX=9606 GN=CORO1C PE=3 SV=1;Q59EA2_HUMAN Coronin (Fragment) OS=Homo sapiens OX=9606 PE=2 SV=1;COR1C_HUMAN Coronin-1C OS=Homo sapiens OX=9606 GN=CORO1C PE=1 SV=1	16	10	10	10	15.8	53.223	133630000	0	133630000
P18887	XRCC1_HUMAN DNA repair protein XRCC1 OS=Homo sapiens OX=9606 GN=XRCC1 PE=1 SV=2	1	1	1	1	1.6	69.476	688680	0	688680			Q8N5L9;Q3KQT6;P15880;H0YEN5;Q8J014;Q6IPX5;E9PQD7;O60249;Q8NI62;Q9BSW5;E9PPT0;Q8NI61;E9PMM9;I3L404;A4D0Y7;E9PM36;D3DU83	Q8N5L9_HUMAN Ribosomal protein S2 OS=Homo sapiens OX=9606 GN=RPS2 PE=2 SV=1;Q3KQT6_HUMAN Ribosomal protein S2 OS=Homo sapiens OX=9606 GN=RPS2 PE=2 SV=1;RS2_HUMAN 40S ribosomal protein S2 OS=Homo sapiens OX=9606 GN=RPS2 PE=1 SV=2;H0YEN5_HUMAN 40S ribosomal	17	6	6	6	21.2	31.336	132760000	0	132760000
P19338	NUCL_HUMAN Nucleolin OS=Homo sapiens OX=9606 GN=NCL PE=1 SV=3	1	2	2	2	3.2	76.613	1410900	0	1410900			P11387;B9EG90;Q9BVT2;E5RJ95;E5RFS0;D3DWJ7;E5RIC7;B7Z9E8;B4DYD2;E5KMK7;E5KMK6;E5KMK5;Q969P6;E5RJ33;H0YBR3;H0YC03;E5RGE7;E5RGR4;E5RFE3;Q6PK95;Q6NWZ5;E5RGR2	TOP1_HUMAN DNA topoisomerase 1 OS=Homo sapiens OX=9606 GN=TOP1 PE=1 SV=2;B9EG90_HUMAN DNA topoisomerase I OS=Homo sapiens OX=9606 GN=TOP1 PE=2 SV=1	22	21	21	21	25.9	90.725	130330000	198280	130130000
P19474	RO52_HUMAN E3 ubiquitin-protein ligase TRIM21 OS=Homo sapiens OX=9606 GN=TRIM21 PE=1 SV=1	1	1	1	1	2.9	54.169	0	0	0			P19474;H0YDP8	RO52_HUMAN E3 ubiquitin-protein ligase TRIM21 OS=Homo sapiens OX=9606 GN=TRIM21 PE=1 SV=1	2	15	15	15	32.4	54.169	274960000	146900000	128060000
P20042	IF2B_HUMAN Eukaryotic translation initiation factor 2 subunit 2 OS=Homo sapiens OX=9606 GN=EIF2S2 PE=1 SV=2	1	1	1	1	3.3	38.388	1852800	0	1852800			Q9UPQ0;D6RD46;E7EPK0;E9PDJ9;H0Y8P3;G5EA03;B7Z3F1;B7Z3G0;B7Z656;D6RJ93;D6R8Y0;D6RGH8	LIMC1_HUMAN LIM and calponin homology domains-containing protein 1 OS=Homo sapiens OX=9606 GN=LIMCH1 PE=1 SV=4;D6RD46_HUMAN LIM and calponin homology domains-containing protein 1 OS=Homo sapiens OX=9606 GN=LIMCH1 PE=1 SV=1;E7EPK0_HUMAN LIM and calponin hom	12	44	44	5	44	121.87	125920000	0	125920000
P20839	IMDH1_HUMAN Inosine-5-monophosphate dehydrogenase 1 OS=Homo sapiens OX=9606 GN=IMPDH1 PE=1 SV=2	1	2	2	2	4.3	55.405	826180	0	826180			K7EM56;A0A0B4J2B4;S4R417;K7ELC2;P62841;S4R456;K7EJ78;K7EQJ5	K7EM56_HUMAN 40S ribosomal protein S15 OS=Homo sapiens OX=9606 GN=RPS15 PE=1 SV=2;A0A0B4J2B4_HUMAN 40S ribosomal protein S15 OS=Homo sapiens OX=9606 GN=RPS15 PE=1 SV=1;S4R417_HUMAN 40S ribosomal protein S15 OS=Homo sapiens OX=9606 GN=RPS15 PE=1 SV=1;K7ELC2	8	3	3	3	35.7	12.99	118640000	1125400	117520000
P21291	CSRP1_HUMAN Cysteine and glycine-rich protein 1 OS=Homo sapiens OX=9606 GN=CSRP1 PE=1 SV=3	1	1	1	1	7.8	20.567	504670	0	504670			A0A5C2GSN2	A0A5C2GSN2_HUMAN IG c525_light_IGKV3-15_IGKJ1 (Fragment) OS=Homo sapiens OX=9606 PE=2 SV=1	1	1	1	1	14.8	11.684	296410000	179010000	117400000
P21333;O75369;Q14315	FLNA_HUMAN Filamin-A OS=Homo sapiens OX=9606 GN=FLNA PE=1 SV=4	3	14	14	14	6.1	280.74	3067900	0	3067900			A0A087WVQ6;Q00610;J3KS13;P53675;K7EJJ5;A0A087WX41;J3KSQ2;J3KRF5;A4FU99;Q9H3B0;J3QL20;F5H5N6;B7Z1Z7;A0A087WV74;B7Z2Y4;A0A087WXH4	A0A087WVQ6_HUMAN Clathrin heavy chain OS=Homo sapiens OX=9606 GN=CLTC PE=1 SV=1;CLH1_HUMAN Clathrin heavy chain 1 OS=Homo sapiens OX=9606 GN=CLTC PE=1 SV=5	16	40	40	40	32.9	192.06	116600000	28840	116570000
P22307	NLTP_HUMAN Non-specific lipid-transfer protein OS=Homo sapiens OX=9606 GN=SCP2 PE=1 SV=2	1	1	1	1	2	58.993	0	0	0			Q53Z07;A0A024R9U2;P32969;D6RAN4;A0A2R8Y5Y7;H0Y9V9;H0Y9R4;B4E1M5;E7ESE0;B4DLV8;Q2NKY6	Q53Z07_HUMAN NPC-A-16 OS=Homo sapiens OX=9606 GN=RPL9 PE=2 SV=1;A0A024R9U2_HUMAN Ribosomal protein L9, isoform CRA_b OS=Homo sapiens OX=9606 GN=RPL9 PE=4 SV=1;RL9_HUMAN 60S ribosomal protein L9 OS=Homo sapiens OX=9606 GN=RPL9 PE=1 SV=1;D6RAN4_HUMAN 60S rib	11	6	6	6	46.4	21.863	112120000	0	112120000
P22626	ROA2_HUMAN Heterogeneous nuclear ribonucleoproteins A2/B1 OS=Homo sapiens OX=9606 GN=HNRNPA2B1 PE=1 SV=2	1	1	1	1	2.8	37.429	0	0	0			Q53G83;P23396;E9PL09;E9PPU1;F2Z2S8;H0YCJ7;Q9NQS8;H0YEU2;H0YF32;E9PQ96;E9PSF4;E9PJH4;E9PK82;E9PQX2;A7E2S3;H0YES8	Q53G83_HUMAN Ribosomal protein S3 variant (Fragment) OS=Homo sapiens OX=9606 PE=2 SV=1;RS3_HUMAN 40S ribosomal protein S3 OS=Homo sapiens OX=9606 GN=RPS3 PE=1 SV=2;E9PL09_HUMAN 40S ribosomal protein S3 OS=Homo sapiens OX=9606 GN=RPS3 PE=1 SV=1;E9PPU1_HUMAN	16	8	8	8	35.8	26.689	109290000	1833800	107460000
P23396	RS3_HUMAN 40S ribosomal protein S3 OS=Homo sapiens OX=9606 GN=RPS3 PE=1 SV=2	1	4	4	4	18.9	26.688	4613100	0	4613100			P61160;Q8IY98;F5H6T1;B4DHK9;B4DWQ5	ARP2_HUMAN Actin-related protein 2 OS=Homo sapiens OX=9606 GN=ACTR2 PE=1 SV=1;Q8IY98_HUMAN Actin-related protein 2 OS=Homo sapiens OX=9606 GN=ACTR2 PE=2 SV=1;F5H6T1_HUMAN Actin-related protein 2 OS=Homo sapiens OX=9606 GN=ACTR2 PE=1 SV=2;B4DHK9_HUMAN Actin	5	7	7	7	22.3	44.76	105720000	0	105720000
P23588	IF4B_HUMAN Eukaryotic translation initiation factor 4B OS=Homo sapiens OX=9606 GN=EIF4B PE=1 SV=2	1	1	1	1	2.6	69.15	0	0	0			CON__P07477;E7EQ64;P07477;Q86W17;Q53ZX9;Q53ZX8;Q53ZX7;Q45KI0;H0Y8D1;Q6PK75;A6XMV8;Q5NV56;Q3SY20;Q3SY19;A0A0J9YYC8;Q7Z5F3;A6XMV9;Q8NHM4;P07478	;E7EQ64_HUMAN Trypsin-1 OS=Homo sapiens OX=9606 GN=PRSS1 PE=1 SV=1;TRY1_HUMAN Trypsin-1 OS=Homo sapiens OX=9606 GN=PRSS1 PE=1 SV=1;Q86W17_HUMAN Protease serine 1 (Fragment) OS=Homo sapiens OX=9606 GN=PRSS1 PE=4 SV=1;Q53ZX9_HUMAN Protease serine 1 (Fragment	19	3	1	1	15.4	26.558	165080000	60415000	104670000
P24844	MYL9_HUMAN Myosin regulatory light polypeptide 9 OS=Homo sapiens OX=9606 GN=MYL9 PE=1 SV=4	1	4	4	1	23.8	19.827	193790000	0	193790000			A0A0G2JLD8;E7EUY5;Q567R6;A4D1U3;B7Z268;Q04837;C9K0U8	A0A0G2JLD8_HUMAN Single-stranded DNA-binding protein, mitochondrial (Fragment) OS=Homo sapiens OX=9606 GN=SSBP1 PE=1 SV=1;E7EUY5_HUMAN Single-stranded DNA-binding protein, mitochondrial (Fragment) OS=Homo sapiens OX=9606 GN=SSBP1 PE=1 SV=1;Q567R6_HUMAN Sin	7	4	4	4	26.9	15.598	106190000	3220500	102970000
P25205	MCM3_HUMAN DNA replication licensing factor MCM3 OS=Homo sapiens OX=9606 GN=MCM3 PE=1 SV=3	1	1	1	1	1.1	90.98	212800	0	212800			B2RA03;A0A024RAY2;P05783;F8VZY9;I6L965;CON__P05784;CON__H-INV:HIT000015463;CON__Q92764;C4AM86;CON__Q497I4;A0A024R1T2;Q92764	B2RA03_HUMAN cDNA, FLJ94640, highly similar to Homo sapiens keratin 18 (KRT18), mRNA OS=Homo sapiens OX=9606 PE=2 SV=1;A0A024RAY2_HUMAN Keratin 18, isoform CRA_a OS=Homo sapiens OX=9606 GN=KRT18 PE=3 SV=1;K1C18_HUMAN Keratin, type I cytoskeletal 18 OS=Homo	12	14	14	12	34	48.029	101580000	3157700	98423000
P25705	ATPA_HUMAN ATP synthase subunit alpha, mitochondrial OS=Homo sapiens OX=9606 GN=ATP5F1A PE=1 SV=1	1	3	3	3	5.1	59.75	3013900	801210	2212700			G3V1A4;V9HWI5;E9PK25;P23528;E9PP50;E9PQB7;E9PLJ3;B4E112;Q549N0;Q9Y281;E9PS23	G3V1A4_HUMAN Cofilin 1 (Non-muscle), isoform CRA_a OS=Homo sapiens OX=9606 GN=CFL1 PE=1 SV=1;V9HWI5_HUMAN Cofilin 1 (Non-muscle), isoform CRA_b OS=Homo sapiens OX=9606 GN=HEL-S-15 PE=2 SV=1;E9PK25_HUMAN Cofilin-1 OS=Homo sapiens OX=9606 GN=CFL1 PE=1 SV=1;C	11	5	5	5	56.4	16.811	98227000	2008700	96218000
P26373	RL13_HUMAN 60S ribosomal protein L13 OS=Homo sapiens OX=9606 GN=RPL13 PE=1 SV=4	1	5	5	5	15.6	24.261	141740000	0	141740000			V9HW65;A0A024R5Z7;P07355;H0YN42;H0YMD0;H0YMU9;H0YKS4;B4DNH8;A6NMY6;H0YMM1;H0YKZ7;H0YLV6;H0YMT9;H0YKX9;H0YMW4;H0YM50;H0YKL9;H0YKV8;H0YNP5;H0YMD9;H0YN28;H0YL33;B3KRQ1;H0YNB8;H0YKN4;H0YN52;H0YNA0;H0YLE2	V9HW65_HUMAN Annexin OS=Homo sapiens OX=9606 GN=HEL-S-270 PE=2 SV=1;A0A024R5Z7_HUMAN Annexin OS=Homo sapiens OX=9606 GN=ANXA2 PE=2 SV=1;ANXA2_HUMAN Annexin A2 OS=Homo sapiens OX=9606 GN=ANXA2 PE=1 SV=2;H0YN42_HUMAN Annexin (Fragment) OS=Homo sapiens OX=960	28	12	12	12	41.9	38.576	105630000	9439700	96195000
P26639	SYTC_HUMAN Threonine--tRNA ligase 1, cytoplasmic OS=Homo sapiens OX=9606 GN=TARS1 PE=1 SV=3	1	1	1	1	1.4	83.434	0	0	0			J3QS39;J3QTR3;M0R1M6;F5H6Q2;Q3MIH3;F5GYU3;F5H2Z3;M0R2S1;A0A248RGE3;F5H265;Q5UGI3;B4DV12;F5H388;Q5RKT7;D6W5C9;B2RDW1;A0A2R8Y422;F5H747;F5GXK7;J3QKN0;Q5U5U6;Q5PY61;Q9UFQ0;Q96C32;Q96MH4;L8B4I8;L8B196;Q96H31;L8B4R0;A8K674;L8B4Z6;L8B4M0;L8B4J3;Q66K58;Q59EM9;P62987;P62979;P0CG47;P0CG48;M0R1V7;Q49A90;Q8WYN9;J3QSA3;F5GZ39	J3QS39_HUMAN Polyubiquitin-B (Fragment) OS=Homo sapiens OX=9606 GN=UBB PE=1 SV=1;J3QTR3_HUMAN Ubiquitin-40S ribosomal protein S27a (Fragment) OS=Homo sapiens OX=9606 GN=RPS27A PE=1 SV=1;M0R1M6_HUMAN Ubiquitin-60S ribosomal protein L40 (Fragment) OS=Homo sa	44	3	3	3	33.3	10.469	97508000	5685000	91823000
P27348	1433T_HUMAN 14-3-3 protein theta OS=Homo sapiens OX=9606 GN=YWHAQ PE=1 SV=1	1	1	1	1	5.7	27.764	5129500	0	5129500			B3KQK4;A5PLM9;A0A024R276;P07711;Q9HBQ7;Q6LAF7;Q5T8F0;Q5NE16	B3KQK4_HUMAN cDNA FLJ90619 fis, clone PLACE1002374, highly similar to Cathepsin L OS=Homo sapiens OX=9606 PE=2 SV=1;A5PLM9_HUMAN Cathepsin L1 OS=Homo sapiens OX=9606 GN=CTSL1 PE=2 SV=1;A0A024R276_HUMAN Cathepsin L, isoform CRA_a OS=Homo sapiens OX=9606 GN=	8	4	4	4	18	37.53	114680000	24087000	90595000
P27635	RL10_HUMAN 60S ribosomal protein L10 OS=Homo sapiens OX=9606 GN=RPL10 PE=1 SV=4	1	1	1	1	6.1	24.604	3346500	0	3346500			E9PKE3;V9HW22;Q53GZ6;P11142;Q53HF2;Q96IS6;E9PN89;B3KTV0;E9PNE6;E9PQQ4;E9PQK7;E9PK54;E9PLF4;B4DTX2;B4E1Q1;E9PPY6;A8K7Q2;E9PN25;A4D111;A0A384MDT7;A0A024R6B5;P54652;E9PI65;Q9NZ87;Q9NWW3;E9PM13;Q96H53;E9PS65;Q96BE0;B3KUS2	E9PKE3_HUMAN Heat shock cognate 71 kDa protein OS=Homo sapiens OX=9606 GN=HSPA8 PE=1 SV=1;V9HW22_HUMAN Epididymis luminal protein 33 OS=Homo sapiens OX=9606 GN=HEL-S-72p PE=2 SV=1;Q53GZ6_HUMAN Heat shock 70kDa protein 8 isoform 1 variant (Fragment) OS=Homo	30	12	12	12	20.3	68.805	88799000	968410	87831000
P27707	DCK_HUMAN Deoxycytidine kinase OS=Homo sapiens OX=9606 GN=DCK PE=1 SV=1	1	1	1	1	4.2	30.518	3512400	0	3512400			Q6IBA2;Q59G24;P53999;B7Z1Z0;Q6E433;D6RC37;D6R970	Q6IBA2_HUMAN PC4 protein OS=Homo sapiens OX=9606 GN=PC4 PE=2 SV=1;Q59G24_HUMAN Activated RNA polymerase II transcription cofactor 4 variant (Fragment) OS=Homo sapiens OX=9606 PE=2 SV=1;TCP4_HUMAN Activated RNA polymerase II transcriptional coactivator p15	7	4	4	4	41.7	14.395	86781000	0	86781000
P27708	PYR1_HUMAN CAD protein OS=Homo sapiens OX=9606 GN=CAD PE=1 SV=3	1	1	1	1	0.6	242.98	0	0	0			J3KQN4;Q969Q0;P83881;R4GN19;B2R4V2;H0Y5B4;H7BZ11;H7BY91;H0Y3V9	J3KQN4_HUMAN 60S ribosomal protein L36a OS=Homo sapiens OX=9606 GN=RPL36A PE=1 SV=1;RL36L_HUMAN 60S ribosomal protein L36a-like OS=Homo sapiens OX=9606 GN=RPL36AL PE=1 SV=3;RL36A_HUMAN 60S ribosomal protein L36a OS=Homo sapiens OX=9606 GN=RPL36A PE=1 SV=2;	9	4	4	4	20.4	16.378	84656000	0	84656000
P27816	MAP4_HUMAN Microtubule-associated protein 4 OS=Homo sapiens OX=9606 GN=MAP4 PE=1 SV=3	1	2	2	2	1.9	121	452980	0	452980			A0A384MTW7;P15531;E7ERL0;C9K028;E5RHP0	A0A384MTW7_HUMAN Nucleoside diphosphate kinase OS=Homo sapiens OX=9606 PE=2 SV=1;NDKA_HUMAN Nucleoside diphosphate kinase A OS=Homo sapiens OX=9606 GN=NME1 PE=1 SV=1;E7ERL0_HUMAN Nucleoside diphosphate kinase A OS=Homo sapiens OX=9606 GN=NME1 PE=1 SV=1;C9K	5	4	4	1	34.2	17.149	84005000	1259700	82745000
P27824	CALX_HUMAN Calnexin OS=Homo sapiens OX=9606 GN=CANX PE=1 SV=2	1	1	1	1	1.5	67.567	306730	0	306730			C9JNW5;V9HW01;P83731;C9JXB8	C9JNW5_HUMAN 60S ribosomal protein L24 OS=Homo sapiens OX=9606 GN=RPL24 PE=1 SV=1;V9HW01_HUMAN Epididymis secretory protein Li 310 OS=Homo sapiens OX=9606 GN=HEL-S-310 PE=2 SV=1;RL24_HUMAN 60S ribosomal protein L24 OS=Homo sapiens OX=9606 GN=RPL24 PE=1 SV=	4	4	4	4	16.7	17.542	119180000	38440000	80738000
P28062	PSB8_HUMAN Proteasome subunit beta type-8 OS=Homo sapiens OX=9606 GN=PSMB8 PE=1 SV=3	1	1	1	1	3.6	30.354	16473000	8927200	7545900			P42677	RS27_HUMAN 40S ribosomal protein S27 OS=Homo sapiens OX=9606 GN=RPS27 PE=1 SV=3	1	3	3	2	23.8	9.461	78801000	0	78801000
P29401	TKT_HUMAN Transketolase OS=Homo sapiens OX=9606 GN=TKT PE=1 SV=3	1	1	1	1	1.4	67.877	1394600	713920	680700			P08754	GNAI3_HUMAN Guanine nucleotide-binding protein G(i) subunit alpha OS=Homo sapiens OX=9606 GN=GNAI3 PE=1 SV=3	1	8	8	4	28.2	40.532	78274000	0	78274000
P29692	EF1D_HUMAN Elongation factor 1-delta OS=Homo sapiens OX=9606 GN=EEF1D PE=1 SV=5	1	1	1	1	4.6	31.121	0	0	0			A0A0S2Z3G9;O43707;Q96BG6;F5GXS2;H7C144;A0A0S2Z3X3;B4E337;A0A0S2Z3C0;B4DSX0;K7EJH8;A0A494C060;B7Z4P6;B7Z4K1;B7Z2N5;Q5ZEZ4;H0YJW3;Q59FD9;F6THM6;A0A494C1A0;P35609;K7EP19;B3W6H4;B7Z4P8	A0A0S2Z3G9_HUMAN Actinin alpha 4 isoform 1 (Fragment) OS=Homo sapiens OX=9606 GN=ACTN4 PE=2 SV=1;ACTN4_HUMAN Alpha-actinin-4 OS=Homo sapiens OX=9606 GN=ACTN4 PE=1 SV=2;Q96BG6_HUMAN ACTN4 protein (Fragment) OS=Homo sapiens OX=9606 GN=ACTN4 PE=2 SV=2;F5GXS2_	23	25	25	20	32.4	104.85	82589000	7494400	75095000
P30050	RL12_HUMAN 60S ribosomal protein L12 OS=Homo sapiens OX=9606 GN=RPL12 PE=1 SV=1	1	1	1	1	5.5	17.818	9269000	0	9269000			D6RD47;A8K517;P62266;D6RDJ2;D6RIX0;D6R9I7	D6RD47_HUMAN 40S ribosomal protein S23 OS=Homo sapiens OX=9606 GN=RPS23 PE=1 SV=1;A8K517_HUMAN Ribosomal protein S23, isoform CRA_a OS=Homo sapiens OX=9606 GN=RPS23 PE=2 SV=1;RS23_HUMAN 40S ribosomal protein S23 OS=Homo sapiens OX=9606 GN=RPS23 PE=1 SV=3;D	6	3	3	3	23.1	14.837	74513000	802160	73711000
P30153	2AAA_HUMAN Serine/threonine-protein phosphatase 2A 65 kDa regulatory subunit A alpha isoform OS=Homo sapiens OX=9606 GN=PPP2R1A PE=1 SV=4	1	1	1	1	1.7	65.308	549540	0	549540			L0R6M0	L0R6M0_HUMAN Alternative protein PCDHGB3 OS=Homo sapiens OX=9606 GN=PCDHGB3 PE=4 SV=1	1	1	1	1	15.8	6.0858	73453000	0	73453000
P55795;P31943	HNRH2_HUMAN Heterogeneous nuclear ribonucleoprotein H2 OS=Homo sapiens OX=9606 GN=HNRNPH2 PE=1 SV=1;HNRH1_HUMAN Heterogeneous nuclear ribonucleoprotein H OS=Homo sapiens OX=9606 GN=HNRNPH1 PE=1 SV=4	2	1	1	1	3.6	49.263	2249400	0	2249400			B3KPC7;A0A024R897;Q9BPX5	B3KPC7_HUMAN Actin-related protein 2/3 complex subunit 5 OS=Homo sapiens OX=9606 PE=2 SV=1;A0A024R897_HUMAN Actin-related protein 2/3 complex subunit 5 OS=Homo sapiens OX=9606 GN=ARPC5L PE=2 SV=1;ARP5L_HUMAN Actin-related protein 2/3 complex subunit 5-like	3	4	4	4	37.9	16.971	69166000	0	69166000
P31947	1433S_HUMAN 14-3-3 protein sigma OS=Homo sapiens OX=9606 GN=SFN PE=1 SV=1	1	1	1	1	3.2	27.774	8361800	0	8361800			CON__Q04695;Q04695;F5GWP8;Q14666;CON__Q9QWL7;K7EPJ9;K7ESE1;A0A3B3IS58;B4E2P9;B4DJM5;J3QR55;Q8TC04;CON__Q9C075;CON__Q99PS0;A0A024R1X9;Q9C075	;K1C17_HUMAN Keratin, type I cytoskeletal 17 OS=Homo sapiens OX=9606 GN=KRT17 PE=1 SV=2;F5GWP8_HUMAN Keratin, type I cytoskeletal 17 OS=Homo sapiens OX=9606 GN=KRT17 PE=1 SV=2;Q14666_HUMAN Radiated keratinocyte mRNA 266 (keratin-related protein) (Fragment)	16	17	16	5	39.6	48.105	72049000	3981300	68068000
P32780	TF2H1_HUMAN General transcription factor IIH subunit 1 OS=Homo sapiens OX=9606 GN=GTF2H1 PE=1 SV=1	1	1	1	1	5.5	62.031	1255600	1255600	0			Q92522	H1X_HUMAN Histone H1x OS=Homo sapiens OX=9606 GN=H1FX PE=1 SV=1	1	3	3	3	16.9	22.487	67192000	0	67192000
P35080	PROF2_HUMAN Profilin-2 OS=Homo sapiens OX=9606 GN=PFN2 PE=1 SV=3	1	1	1	1	10	15.046	3771800	0	3771800			C9JW52;C9JMY1;Q59FF1;P18065	C9JW52_HUMAN Insulin-like growth factor-binding protein 2 (Fragment) OS=Homo sapiens OX=9606 GN=IGFBP2 PE=1 SV=1;C9JMY1_HUMAN Insulin-like growth factor-binding protein 2 OS=Homo sapiens OX=9606 GN=IGFBP2 PE=1 SV=1;Q59FF1_HUMAN Insulin-like growth factor b	4	1	1	1	16.7	8.6851	205680000	139090000	66592000
P35249	RFC4_HUMAN Replication factor C subunit 4 OS=Homo sapiens OX=9606 GN=RFC4 PE=1 SV=2	1	1	1	1	2.8	39.681	0	0	0			Q0ZGT2;H7BXY5;D3DQ79;B4DUN9;E7EUA0;E7ETM8;B4DDI0;Q7Z4C7;Q5CZ93;Q86WF6	NEXN_HUMAN Nexilin OS=Homo sapiens OX=9606 GN=NEXN PE=1 SV=1;H7BXY5_HUMAN Nexilin (Fragment) OS=Homo sapiens OX=9606 GN=NEXN PE=1 SV=1;D3DQ79_HUMAN Nexilin (F actin binding protein), isoform CRA_b OS=Homo sapiens OX=9606 GN=NEXN PE=4 SV=1;B4DUN9_HUMAN cDNA	10	17	17	17	26.4	80.657	66523000	0	66523000
P35250	RFC2_HUMAN Replication factor C subunit 2 OS=Homo sapiens OX=9606 GN=RFC2 PE=1 SV=3	1	1	1	1	3.7	39.157	923200	0	923200			F8WF69;P09496;C9J8P9	F8WF69_HUMAN Clathrin light chain OS=Homo sapiens OX=9606 GN=CLTA PE=1 SV=1;CLCA_HUMAN Clathrin light chain A OS=Homo sapiens OX=9606 GN=CLTA PE=1 SV=1	3	5	5	5	13.5	27.818	66231000	0	66231000
P35268	RL22_HUMAN 60S ribosomal protein L22 OS=Homo sapiens OX=9606 GN=RPL22 PE=1 SV=2	1	1	1	1	10.2	14.787	12279000	0	12279000			B4E3E6;D3DPF5;B4DDB6;A0A384NL63;P51991;Q65ZQ3;Q8NFG3;H7C1J8;B4E036;Q66K53	B4E3E6_HUMAN cDNA FLJ58832, highly similar to Heterogeneous nuclear ribonucleoprotein A3 OS=Homo sapiens OX=9606 PE=2 SV=1;D3DPF5_HUMAN Heterogeneous nuclear ribonucleoprotein A3, isoform CRA_a OS=Homo sapiens OX=9606 GN=HNRPA3 PE=4 SV=1;B4DDB6_HUMAN Heter	10	6	6	6	19.2	34.189	65842000	0	65842000
P35527;CON__P35527	K1C9_HUMAN Keratin, type I cytoskeletal 9 OS=Homo sapiens OX=9606 GN=KRT9 PE=1 SV=3;	2	11	11	11	22.2	62.064	88195000	23876000	64319000	+		P35580;E7ERA5;Q9UE82;G1UI33;Q15753;A5XEH4	MYH10_HUMAN Myosin-10 OS=Homo sapiens OX=9606 GN=MYH10 PE=1 SV=3	6	72	52	51	36.5	229	64360000	97992	64262000
P35579;P35749	MYH9_HUMAN Myosin-9 OS=Homo sapiens OX=9606 GN=MYH9 PE=1 SV=4	2	73	73	63	37.4	226.53	749520000	2104300	747420000			P50402;Q5HY57	EMD_HUMAN Emerin OS=Homo sapiens OX=9606 GN=EMD PE=1 SV=1;Q5HY57_HUMAN Emerin OS=Homo sapiens OX=9606 GN=EMD PE=1 SV=1	2	6	6	6	27.6	28.994	63287000	0	63287000
P35580	MYH10_HUMAN Myosin-10 OS=Homo sapiens OX=9606 GN=MYH10 PE=1 SV=3	1	14	6	6	7.3	229	4181700	0	4181700			R4GN98;P06703;B2R577	R4GN98_HUMAN Protein S100 (Fragment) OS=Homo sapiens OX=9606 GN=S100A6 PE=1 SV=1;S10A6_HUMAN Protein S100-A6 OS=Homo sapiens OX=9606 GN=S100A6 PE=1 SV=1;B2R577_HUMAN Protein S100 OS=Homo sapiens OX=9606 PE=2 SV=1	3	2	2	2	17.6	9.681	86150000	23318000	62832000
P36542	ATPG_HUMAN ATP synthase subunit gamma, mitochondrial OS=Homo sapiens OX=9606 GN=ATP5F1C PE=1 SV=1	1	1	1	1	3.4	32.996	3317400	649020	2668400			P67809;Q6PKI6;Q7KZ24;H0Y449;Q59EB5;A0JLU4;Q96GD7;A0A024RAV4;Q2VIK8;A0A024RAQ1;P16989;A0A0D9SEI8;C9J5V9	YBOX1_HUMAN Y-box-binding protein 1 OS=Homo sapiens OX=9606 GN=YBX1 PE=1 SV=3;Q6PKI6_HUMAN YBX1 protein (Fragment) OS=Homo sapiens OX=9606 GN=YBX1 PE=2 SV=1;Q7KZ24_HUMAN Nuclease sensitive element binding protein-1 OS=Homo sapiens OX=9606 PE=2 SV=1;H0Y449_	13	5	5	3	27.2	35.924	62402000	0	62402000
P36578	RL4_HUMAN 60S ribosomal protein L4 OS=Homo sapiens OX=9606 GN=RPL4 PE=1 SV=5	1	3	3	3	5.4	47.697	21626000	0	21626000			D0PNI1;E7EX29;P63104;B0AZS6;B7Z2E6;H0YB80;E7ESK7;E5RIR4;E9PD24;E7EVZ2;Q2F831;E5RGE1;Q6LD62	D0PNI1_HUMAN Epididymis luminal protein 4 OS=Homo sapiens OX=9606 GN=YWHAZ PE=2 SV=1;E7EX29_HUMAN 14-3-3 protein zeta/delta (Fragment) OS=Homo sapiens OX=9606 GN=YWHAZ PE=1 SV=1;1433Z_HUMAN 14-3-3 protein zeta/delta OS=Homo sapiens OX=9606 GN=YWHAZ PE=1 SV	13	8	8	5	37.1	27.745	61918000	752690	61166000
P36873	PP1G_HUMAN Serine/threonine-protein phosphatase PP1-gamma catalytic subunit OS=Homo sapiens OX=9606 GN=PPP1CC PE=1 SV=1	1	1	1	1	3.1	36.983	1246400	0	1246400			Q6NVC0;P05141;A8K787;A0A0S2Z3H3;P12235;A0A0S2Z359;V9GYG0;A0A0S2Z3C4;Q9H0C2	Q6NVC0_HUMAN SLC25A5 protein (Fragment) OS=Homo sapiens OX=9606 GN=SLC25A5 PE=2 SV=1;ADT2_HUMAN ADP/ATP translocase 2 OS=Homo sapiens OX=9606 GN=SLC25A5 PE=1 SV=7;A8K787_HUMAN cDNA FLJ75273, highly similar to Homo sapiens solute carrier family 25 (mitochon	9	4	4	1	11.1	35.293	59757000	0	59757000
P37802	TAGL2_HUMAN Transgelin-2 OS=Homo sapiens OX=9606 GN=TAGLN2 PE=1 SV=3	1	1	1	1	5.5	22.391	0	0	0			A0A024R7S3;P09497;D6RJD1	A0A024R7S3_HUMAN Clathrin light chain OS=Homo sapiens OX=9606 GN=CLTB PE=3 SV=1;CLCB_HUMAN Clathrin light chain B OS=Homo sapiens OX=9606 GN=CLTB PE=1 SV=1	3	5	5	5	17.5	23.181	59838000	553980	59284000
P39019	RS19_HUMAN 40S ribosomal protein S19 OS=Homo sapiens OX=9606 GN=RPS19 PE=1 SV=2	1	4	4	4	26.9	16.06	50281000	356550	49925000			A0A0A0MRM8;A0A1Y0BRN0;A0A1Y0BRN3;A0A590UJ40;E7EW20;Q9UM54;A0A0D9SGC1;A0A590UKB0;A0A590UJ75;A0A590UK22;A0A590UK71;A0A5F9ZI03;A0A590UJY4;A0A590UK86;Q5JVM0;Q14784;A0A590UJW9	A0A0A0MRM8_HUMAN Unconventional myosin-VI OS=Homo sapiens OX=9606 GN=MYO6 PE=1 SV=1;A0A1Y0BRN0_HUMAN Myosin VI transcript variant 008 OS=Homo sapiens OX=9606 GN=Myo6-008 PE=2 SV=1;A0A1Y0BRN3_HUMAN Myosin VI transcript variant 007 OS=Homo sapiens OX=9606 GN	17	27	27	27	23.1	145.01	59174000	0	59174000
P39023	RL3_HUMAN 60S ribosomal protein L3 OS=Homo sapiens OX=9606 GN=RPL3 PE=1 SV=2	1	1	1	1	3	46.108	21936000	0	21936000			H3BNC9;P08708;H0YN88;A0A075B716;H0YN73;A4D1Q6;A0A0J9YYC4	H3BNC9_HUMAN Uncharacterized protein OS=Homo sapiens OX=9606 PE=3 SV=2;RS17_HUMAN 40S ribosomal protein S17 OS=Homo sapiens OX=9606 GN=RPS17 PE=1 SV=2;H0YN88_HUMAN 40S ribosomal protein S17 OS=Homo sapiens OX=9606 GN=RPS17 PE=1 SV=1;A0A075B716_HUMAN 40S ri	7	5	5	5	10.6	64.532	59805000	910760	58895000
Q6NVV1;P40429	R13P3_HUMAN Putative 60S ribosomal protein L13a protein RPL13AP3 OS=Homo sapiens OX=9606 GN=RPL13AP3 PE=5 SV=1;RL13A_HUMAN 60S ribosomal protein L13a OS=Homo sapiens OX=9606 GN=RPL13A PE=1 SV=2	2	2	2	2	21.6	12.134	5957000	0	5957000			A0A024QZY2;O00624	A0A024QZY2_HUMAN Solute carrier family 17 (Sodium phosphate), member 2, isoform CRA_a OS=Homo sapiens OX=9606 GN=SLC17A2 PE=4 SV=1;NPT3_HUMAN Sodium-dependent phosphate transport protein 3 OS=Homo sapiens OX=9606 GN=SLC17A2 PE=2 SV=2	2	1	1	1	4.1	47.35	88836000	31332000	57505000
P40926	MDHM_HUMAN Malate dehydrogenase, mitochondrial OS=Homo sapiens OX=9606 GN=MDH2 PE=1 SV=3	1	1	1	1	3	35.503	0	0	0			CON__P35908;P35908;Q01546;Q0IIN1;CON__Q7Z794;CON__P12035;CON__Q01546;Q7Z794;P12035;CON__Q9R0H5;CON__Q6NXH9;B4DRW1;B4DRR7;B4DKJ0;B4DRS2;CON__P07744;CON__P19013;P19013	;K22E_HUMAN Keratin, type II cytoskeletal 2 epidermal OS=Homo sapiens OX=9606 GN=KRT2 PE=1 SV=2	18	23	20	15	44.2	65.865	142880000	86172000	56704000
P40937	RFC5_HUMAN Replication factor C subunit 5 OS=Homo sapiens OX=9606 GN=RFC5 PE=1 SV=1	1	1	1	1	2.6	38.496	1035400	0	1035400			CON__ENSEMBL:ENSBTAP00000024466;CON__ENSEMBL:ENSBTAP00000024462	;	2	2	2	2	5.5	43.9	74550000	18061000	56489000
Q2VIR3;P41091	IF2GL_HUMAN Eukaryotic translation initiation factor 2 subunit 3B OS=Homo sapiens OX=9606 GN=EIF2S3B PE=2 SV=2;IF2G_HUMAN Eukaryotic translation initiation factor 2 subunit 3 OS=Homo sapiens OX=9606 GN=EIF2S3 PE=1 SV=3	2	1	1	1	2.3	51.228	766080	0	766080			V9HWB9;P00338;B4DJI1;F5GYU2;F5GXY2;F5GXH2;F5GZQ4;F5H5J4;F5H6W8;F5H8H6;F5GXC7;F5GWW2;F5H5G7;F5H155;A0A087WUM2;Q96L19;G3XAP5;F5H245;G9BCY8;G9BCY7;D6NKH9;A0A140VKA7;Q6ZMR3;P07864	V9HWB9_HUMAN L-lactate dehydrogenase OS=Homo sapiens OX=9606 GN=HEL-S-133P PE=2 SV=1;LDHA_HUMAN L-lactate dehydrogenase A chain OS=Homo sapiens OX=9606 GN=LDHA PE=1 SV=2;B4DJI1_HUMAN cDNA FLJ52549, highly similar to L-lactate dehydrogenase A chain OS=Homo	24	10	10	9	33.4	36.688	55589000	1360600	54229000
P42167;P42166	LAP2B_HUMAN Lamina-associated polypeptide 2, isoforms beta/gamma OS=Homo sapiens OX=9606 GN=TMPO PE=1 SV=2;LAP2A_HUMAN Lamina-associated polypeptide 2, isoform alpha OS=Homo sapiens OX=9606 GN=TMPO PE=1 SV=2	2	1	1	1	2.9	50.67	1046300	0	1046300			A0A2R8Y6J3;B3KTM6;A2RUM7;P46777;Q59GX9;Q5T7N0	A0A2R8Y6J3_HUMAN 60S ribosomal protein L5 (Fragment) OS=Homo sapiens OX=9606 GN=RPL5 PE=1 SV=1;B3KTM6_HUMAN Ribosomal protein L5, isoform CRA_b OS=Homo sapiens OX=9606 GN=RPL5 PE=2 SV=1;A2RUM7_HUMAN Ribosomal protein L5 OS=Homo sapiens OX=9606 GN=RPL5 PE=2	6	7	7	7	29.8	27.045	54364000	194940	54169000
P42766	RL35_HUMAN 60S ribosomal protein L35 OS=Homo sapiens OX=9606 GN=RPL35 PE=1 SV=2	1	1	1	1	8.1	14.551	57233000	0	57233000			B5MDF5;J3KQE5;P62826;H0YFC6;F5H018;Q96QB7;Q0EFC9;B4DV51	B5MDF5_HUMAN GTP-binding nuclear protein Ran OS=Homo sapiens OX=9606 GN=RAN PE=1 SV=1;J3KQE5_HUMAN GTP-binding nuclear protein Ran (Fragment) OS=Homo sapiens OX=9606 GN=RAN PE=1 SV=1;RAN_HUMAN GTP-binding nuclear protein Ran OS=Homo sapiens OX=9606 GN=RAN	8	4	4	4	17.2	26.224	55040000	1147800	53893000
P43243	MATR3_HUMAN Matrin-3 OS=Homo sapiens OX=9606 GN=MATR3 PE=1 SV=2	1	1	1	1	1.5	94.622	528290	0	528290			V9HW25	V9HW25_HUMAN Epididymis secretory protein Li 273 OS=Homo sapiens OX=9606 GN=HEL-S-273 PE=2 SV=1	1	28	2	0	65.8	32.989	52634000	0	52634000
P43246	MSH2_HUMAN DNA mismatch repair protein Msh2 OS=Homo sapiens OX=9606 GN=MSH2 PE=1 SV=1	1	1	1	1	1.1	104.74	0	0	0			Q13813;A0A384P5S9;A0A024R889;A0A0D9SGF6;A0A0D9SF54;B4DGT1;B4DTV8;Q9UG16;Q14917;A0A0D9SFF6;A0A0D9SFH4;A0A1B0GTB7;A0A1B0GUH3;A0A1B0GV13;A0A5F9ZHC3	SPTN1_HUMAN Spectrin alpha chain, non-erythrocytic 1 OS=Homo sapiens OX=9606 GN=SPTAN1 PE=1 SV=3;A0A384P5S9_HUMAN Epididymis secretory sperm binding protein OS=Homo sapiens OX=9606 PE=2 SV=1;A0A024R889_HUMAN Spectrin, alpha, non-erythrocytic 1 (Alpha-fodri	15	63	63	63	32.2	284.54	52822000	351690	52470000
P46063	RECQ1_HUMAN ATP-dependent DNA helicase Q1 OS=Homo sapiens OX=9606 GN=RECQL PE=1 SV=3	1	1	1	1	1.7	73.457	0	0	0			Q53GG0;Q9UHB6;B4DN52;F8VRN8;F8VQE1;F8VS07;B3KTW2;F8VTU2;F8VVQ7	Q53GG0_HUMAN Epithelial protein lost in neoplasm beta variant (Fragment) OS=Homo sapiens OX=9606 PE=2 SV=1;LIMA1_HUMAN LIM domain and actin-binding protein 1 OS=Homo sapiens OX=9606 GN=LIMA1 PE=1 SV=1;B4DN52_HUMAN cDNA FLJ55990, highly similar to LIM domai	9	22	22	22	33.9	85.253	51457000	0	51457000
P46776	RL27A_HUMAN 60S ribosomal protein L27a OS=Homo sapiens OX=9606 GN=RPL27A PE=1 SV=2	1	1	1	1	7.4	16.561	6379000	0	6379000			B4DUQ1;B4DFF1;A0A024R228;Q5EC54;P61978;Q5T6W2;B3KU16;S4R359;S4R457	B4DUQ1_HUMAN cDNA FLJ54552, highly similar to Heterogeneous nuclear ribonucleoprotein K OS=Homo sapiens OX=9606 PE=2 SV=1;B4DFF1_HUMAN cDNA FLJ53312, highly similar to Heterogeneous nuclear ribonucleoprotein K OS=Homo sapiens OX=9606 PE=2 SV=1;A0A024R228_H	9	9	9	9	24.4	48.51	51430000	341470	51088000
P46779	RL28_HUMAN 60S ribosomal protein L28 OS=Homo sapiens OX=9606 GN=RPL28 PE=1 SV=3	1	4	4	4	21.9	15.747	113140000	0	113140000			K9JA46;P07900;Q2VPJ6;Q8TBA7;Q86U12;O75322;Q96HX7;G3V2J8;B4DTA5;Q86SX1;Q14568;Q58FG0	K9JA46_HUMAN Epididymis luminal secretory protein 52 OS=Homo sapiens OX=9606 GN=EL52 PE=2 SV=1;HS90A_HUMAN Heat shock protein HSP 90-alpha OS=Homo sapiens OX=9606 GN=HSP90AA1 PE=1 SV=5;Q2VPJ6_HUMAN HSP90AA1 protein (Fragment) OS=Homo sapiens OX=9606 GN=HSP	12	20	20	10	24.6	84.659	49112000	483870	48629000
P46781	RS9_HUMAN 40S ribosomal protein S9 OS=Homo sapiens OX=9606 GN=RPS9 PE=1 SV=3	1	2	2	2	11.9	22.591	36389000	0	36389000			Q9NUW4;B4E0B8;Q8TDN6;A0JLQ5	Q9NUW4_HUMAN BRIX OS=Homo sapiens OX=9606 GN=BXDC2 PE=2 SV=1;B4E0B8_HUMAN cDNA FLJ57871, highly similar to Brix domain-containing protein 2 OS=Homo sapiens OX=9606 PE=2 SV=1;BRX1_HUMAN Ribosome biogenesis protein BRX1 homolog OS=Homo sapiens OX=9606 GN=BRI	4	3	3	3	25.6	15.296	48506000	0	48506000
P46782	RS5_HUMAN 40S ribosomal protein S5 OS=Homo sapiens OX=9606 GN=RPS5 PE=1 SV=4	1	1	1	1	4.4	22.876	2915000	0	2915000			A0A384NPU5;Q15084	A0A384NPU5_HUMAN Epididymis secretory sperm binding protein OS=Homo sapiens OX=9606 PE=2 SV=1;PDIA6_HUMAN Protein disulfide-isomerase A6 OS=Homo sapiens OX=9606 GN=PDIA6 PE=1 SV=1	2	8	8	8	22.5	48.121	55468000	7798000	47670000
P46940	IQGA1_HUMAN Ras GTPase-activating-like protein IQGAP1 OS=Homo sapiens OX=9606 GN=IQGAP1 PE=1 SV=1	1	4	4	4	2.4	189.25	1269600	0	1269600			CON__P00766		1	2	2	2	9.8	25.666	87317000	39813000	47504000
P47755	CAZA2_HUMAN F-actin-capping protein subunit alpha-2 OS=Homo sapiens OX=9606 GN=CAPZA2 PE=1 SV=3	1	1	1	1	2.8	32.949	9072300	0	9072300			P63241;I3L397;I3L504;F8WCJ1;C9J7B5;C9J4W5;Q9GZV4;Q6IS14	IF5A1_HUMAN Eukaryotic translation initiation factor 5A-1 OS=Homo sapiens OX=9606 GN=EIF5A PE=1 SV=2;I3L397_HUMAN Eukaryotic translation initiation factor 5A (Fragment) OS=Homo sapiens OX=9606 GN=EIF5A PE=1 SV=8;I3L504_HUMAN Eukaryotic translation initiati	8	5	5	5	43.5	16.832	49948000	2667800	47281000
P47756	CAPZB_HUMAN F-actin-capping protein subunit beta OS=Homo sapiens OX=9606 GN=CAPZB PE=1 SV=4	1	4	4	4	16.2	31.35	19919000	0	19919000			D3DTH7;A1L180;G3V342;B4DTV4	D3DTH7_HUMAN Myosin IC, isoform CRA_a OS=Homo sapiens OX=9606 GN=MYO1C PE=3 SV=1	4	39	1	1	44.5	98.933	45625000	0	45625000
P47914	RL29_HUMAN 60S ribosomal protein L29 OS=Homo sapiens OX=9606 GN=RPL29 PE=1 SV=2	1	2	2	2	14.5	17.752	176040000	0	176040000			Q5T6L4;A8KAP9;P00966;Q5T6L5;Q5T6L6;A0A0S2Z3B6;A0A0S2Z3D8;A0A0S2Z3F1;Q8NFZ7;B4E395	Q5T6L4_HUMAN Argininosuccinate synthase 1 isoform 1 OS=Homo sapiens OX=9606 GN=ASS PE=2 SV=1;A8KAP9_HUMAN cDNA FLJ78448, highly similar to Homo sapiens argininosuccinate synthetase (ASS), transcript variant 1, mRNA OS=Homo sapiens OX=9606 PE=2 SV=1;ASSY_HU	10	9	9	9	19.2	46.53	45804000	210670	45593000
P48643	TCPE_HUMAN T-complex protein 1 subunit epsilon OS=Homo sapiens OX=9606 GN=CCT5 PE=1 SV=1	1	1	1	1	1.8	59.67	831210	0	831210			A0A5C2G781;A0A5C2GXX2	A0A5C2G781_HUMAN IGL c3567_light_IGKV1-39_IGKJ2 (Fragment) OS=Homo sapiens OX=9606 PE=2 SV=1;A0A5C2GXX2_HUMAN IG c1602_light_IGKV1D-13_IGKJ3 (Fragment) OS=Homo sapiens OX=9606 PE=2 SV=1	2	1	1	1	15	11.473	182180000	136700000	45483000
P49207	RL34_HUMAN 60S ribosomal protein L34 OS=Homo sapiens OX=9606 GN=RPL34 PE=1 SV=3	1	2	2	2	15.4	13.293	13866000	0	13866000			A0A5C2H0S8;A0A5C2GC72	A0A5C2H0S8_HUMAN IG c1548_light_IGKV1-9_IGKJ4 (Fragment) OS=Homo sapiens OX=9606 PE=2 SV=1;A0A5C2GC72_HUMAN IGH + IGL c183_light_IGKV1-5_IGKJ1 (Fragment) OS=Homo sapiens OX=9606 PE=2 SV=1	2	1	1	1	10.3	11.794	102930000	58621000	44310000
P49588	SYAC_HUMAN Alanine--tRNA ligase, cytoplasmic OS=Homo sapiens OX=9606 GN=AARS PE=1 SV=2	1	2	2	2	2.2	106.81	22643000	19584000	3059800			H7BYY1;Q1ZYL5;F5H7S3;B7Z596;B7Z722;D9YZV7;H0YKJ4;H0YK48;A0A494BZZ2;Q59GR8;Q07413;H0YN06	H7BYY1_HUMAN Tropomyosin 1 (Alpha), isoform CRA_m OS=Homo sapiens OX=9606 GN=TPM1 PE=1 SV=1;Q1ZYL5_HUMAN Tropomyosin 1 alpha variant 6 OS=Homo sapiens OX=9606 PE=2 SV=1;F5H7S3_HUMAN Tropomyosin alpha-1 chain OS=Homo sapiens OX=9606 GN=TPM1 PE=1 SV=2;B7Z596	12	24	2	2	65.7	28.747	44844000	699070	44145000
P49916	DNLI3_HUMAN DNA ligase 3 OS=Homo sapiens OX=9606 GN=LIG3 PE=1 SV=2	1	2	2	2	1.8	112.91	207430	0	207430			D3DQ70;Q8NC51;Q63HR1;Q5VU21;D3DQ69	D3DQ70_HUMAN SERPINE1 mRNA binding protein 1, isoform CRA_d OS=Homo sapiens OX=9606 GN=SERBP1 PE=4 SV=1;PAIRB_HUMAN Plasminogen activator inhibitor 1 RNA-binding protein OS=Homo sapiens OX=9606 GN=SERBP1 PE=1 SV=2;Q63HR1_HUMAN Uncharacterized protein DKFZp	5	8	8	8	24.5	50.92	44074000	342130	43732000
P50402	EMD_HUMAN Emerin OS=Homo sapiens OX=9606 GN=EMD PE=1 SV=1	1	1	1	1	3.9	28.994	0	0	0			A0A024RAI1;P61158;B4DXW1;Q59FV6;B4DT29;B4DTI0;B4E1U3;F8WDR7;B3KM55;Q59GD5;B7Z9W3;Q9P1U1;F8WEW2;F8WE84	A0A024RAI1_HUMAN ARP3 actin-related protein 3 homolog (Yeast), isoform CRA_a OS=Homo sapiens OX=9606 GN=ACTR3 PE=3 SV=1;ARP3_HUMAN Actin-related protein 3 OS=Homo sapiens OX=9606 GN=ACTR3 PE=1 SV=3;B4DXW1_HUMAN Actin-related protein 3 OS=Homo sapiens OX=96	14	10	10	10	27.5	47.371	43036000	0	43036000
P50914	RL14_HUMAN 60S ribosomal protein L14 OS=Homo sapiens OX=9606 GN=RPL14 PE=1 SV=4	1	1	1	1	5.1	23.432	17042000	0	17042000			B8ZZQ6;V9HVW6;Q15202;Q8TBK9;Q86YS2;Q53S24;Q15204;Q15200;B8ZZA1;Q7Z4R6;B8ZZW7;H7C2N1;P06454	B8ZZQ6_HUMAN Prothymosin alpha OS=Homo sapiens OX=9606 GN=PTMA PE=1 SV=1;V9HVW6_HUMAN Uncharacterized protein OS=Homo sapiens OX=9606 PE=4 SV=1;Q15202_HUMAN Prothymosin alpha OS=Homo sapiens OX=9606 PE=4 SV=2;Q8TBK9_HUMAN Prothymosin, alpha OS=Homo sapiens	13	2	2	2	13.1	11.758	42936000	0	42936000
P50991	TCPD_HUMAN T-complex protein 1 subunit delta OS=Homo sapiens OX=9606 GN=CCT4 PE=1 SV=4	1	1	1	1	2.4	57.924	0	0	0			A0A0D9SFB3;A0A2R8YF78;A0A2R8YCW1;A0A0D9SG12;A0A2R8YFR4;A0A2U3TZJ9;A0A2R8YFS5;B5BTY4;A0A2R8Y4A4;Q59GX6;A0A2R8Y645;A0A0D9SF53;O00571;A0A2R8Y5G6;F6S8Q4;A0A2R8YDH3;A0A2R8YDT5;A0A2R8Y7T2;B4DLU5;A0A024R9A4;O15523;Q5S4N1;B4E132;B4E010;B4E3C4;A0A0J9YVQ7;A0A2R8YF89;B4DLA0;A0A2R8YCU0;A0A087WVZ1;A0A2R8Y650;C9J081;C9J8G5;A0A2R8Y4D2;A0A087WX09;D6RCM4;Q9NQI0;H0Y960	A0A0D9SFB3_HUMAN ATP-dependent RNA helicase DDX3X OS=Homo sapiens OX=9606 GN=DDX3X PE=1 SV=1;A0A2R8YF78_HUMAN ATP-dependent RNA helicase DDX3X OS=Homo sapiens OX=9606 GN=DDX3X PE=1 SV=1;A0A2R8YCW1_HUMAN ATP-dependent RNA helicase DDX3X OS=Homo sapiens OX=9	38	18	18	17	29.7	70.839	42712000	0	42712000
P51114	FXR1_HUMAN Fragile X mental retardation syndrome-related protein 1 OS=Homo sapiens OX=9606 GN=FXR1 PE=1 SV=3	1	1	1	1	1.6	69.72	0	0	0			P07305	H10_HUMAN Histone H1.0 OS=Homo sapiens OX=9606 GN=H1-0 PE=1 SV=3	1	2	2	2	9.8	20.863	58086000	15721000	42366000
P51812	KS6A3_HUMAN Ribosomal protein S6 kinase alpha-3 OS=Homo sapiens OX=9606 GN=RPS6KA3 PE=1 SV=1	1	1	1	1	1.5	83.735	11484000	7519700	3964400			Q53R19;A0A024R457;O15144;Q9BXV5;A0A024R408;C9JTV5;G5E9J0;H7C3F9;G5E9S7	Q53R19_HUMAN Arp2/3 complex 34 kDa subunit OS=Homo sapiens OX=9606 GN=ARPC2 PE=2 SV=1;A0A024R457_HUMAN Actin related protein 2/3 complex, subunit 2, 34kDa, isoform CRA_a OS=Homo sapiens OX=9606 GN=ARPC2 PE=4 SV=1;ARPC2_HUMAN Actin-related protein 2/3 compl	9	8	8	8	26.3	34.333	42187000	0	42187000
P52272	HNRPM_HUMAN Heterogeneous nuclear ribonucleoprotein M OS=Homo sapiens OX=9606 GN=HNRNPM PE=1 SV=3	1	3	3	3	4.9	77.515	5474900	0	5474900			A0A5C2FUH6	A0A5C2FUH6_HUMAN IGL c648_light_IGKV1-27_IGKJ2 (Fragment) OS=Homo sapiens OX=9606 PE=2 SV=1	1	1	1	1	15	11.466	114130000	72709000	41420000
P52294	IMA5_HUMAN Importin subunit alpha-5 OS=Homo sapiens OX=9606 GN=KPNA1 PE=1 SV=3	1	1	1	1	2	60.221	0	0	0			P25398	RS12_HUMAN 40S ribosomal protein S12 OS=Homo sapiens OX=9606 GN=RPS12 PE=1 SV=3	1	2	2	2	13.6	14.515	39887000	0	39887000
P52907	CAZA1_HUMAN F-actin-capping protein subunit alpha-1 OS=Homo sapiens OX=9606 GN=CAPZA1 PE=1 SV=3	1	2	2	2	10.5	32.922	18437000	0	18437000			CON__P12763;B7Z556;B7Z8Q2;P02765		4	6	6	6	17.3	38.418	80535000	40935000	39600000
P54764	EPHA4_HUMAN Ephrin type-A receptor 4 OS=Homo sapiens OX=9606 GN=EPHA4 PE=1 SV=1	1	1	1	1	3.7	109.86	1664400	0	1664400			A0A024R725;C9J381;B4DNJ7;B3KRZ3;Q6ZNB1;P20839;A0A3B3IRL5;Q5H9Q6;C9K0R9;C9J029;H7C5T1;H7C511	A0A024R725_HUMAN Inosine-5-monophosphate dehydrogenase OS=Homo sapiens OX=9606 GN=IMPDH1 PE=3 SV=1;C9J381_HUMAN Inosine-5-monophosphate dehydrogenase OS=Homo sapiens OX=9606 GN=IMPDH1 PE=1 SV=1;B4DNJ7_HUMAN Inosine-5-monophosphate dehydrogenase OS=Homo	12	9	7	7	31.6	40.984	39571000	0	39571000
P55265	DSRAD_HUMAN Double-stranded RNA-specific adenosine deaminase OS=Homo sapiens OX=9606 GN=ADAR PE=1 SV=4	1	1	1	1	0.7	136.06	0	0	0			V9HWB4;P11021;B4DEF7	V9HWB4_HUMAN Epididymis secretory sperm binding protein Li 89n OS=Homo sapiens OX=9606 GN=HEL-S-89n PE=2 SV=1;BIP_HUMAN Endoplasmic reticulum chaperone BiP OS=Homo sapiens OX=9606 GN=HSPA5 PE=1 SV=2	3	11	11	11	20.6	72.332	39809000	268550	39541000
P55884	EIF3B_HUMAN Eukaryotic translation initiation factor 3 subunit B OS=Homo sapiens OX=9606 GN=EIF3B PE=1 SV=3	1	1	1	1	1.7	92.48	0	0	0			A0A0D9SFK2;A0A024QZ63;Q92614;B4DYM1;B4DZ32;B4DFN7;H0YEV9;Q9NYE8;B3KVF8	A0A0D9SFK2_HUMAN Unconventional myosin-XVIIIa OS=Homo sapiens OX=9606 GN=MYO18A PE=1 SV=1;A0A024QZ63_HUMAN HCG27198, isoform CRA_c OS=Homo sapiens OX=9606 GN=hCG_27198 PE=3 SV=1;MY18A_HUMAN Unconventional myosin-XVIIIa OS=Homo sapiens OX=9606 GN=MYO18A PE=	9	38	38	22	22.4	231.1	40509000	1430300	39079000
P60174	TPIS_HUMAN Triosephosphate isomerase OS=Homo sapiens OX=9606 GN=TPI1 PE=1 SV=3	1	1	1	1	4.2	30.791	0	0	0			CON__P02769		1	15	15	13	29.2	69.293	106890000	68379000	38512000
P60660;P14649	MYL6_HUMAN Myosin light polypeptide 6 OS=Homo sapiens OX=9606 GN=MYL6 PE=1 SV=2;MYL6B_HUMAN Myosin light chain 6B OS=Homo sapiens OX=9606 GN=MYL6B PE=1 SV=1	2	3	3	3	24.5	16.93	417960000	3127000	414830000			Q8N6N5;Q8IZ29;Q8IWP6;P68371;B3KML9;B4DJ43;P04350;M0R2D3;B4DFH6;B4DNW1;M0R0X0;M0QY85;M0QY37;M0QX14;M0QZL7;M0QYM7;M0R278;M0R2T4;M0R042	Q8N6N5_HUMAN Tubulin beta chain OS=Homo sapiens OX=9606 GN=TUBB2C PE=2 SV=1;Q8IZ29_HUMAN Tubulin beta chain OS=Homo sapiens OX=9606 GN=TUBB2C PE=2 SV=1;Q8IWP6_HUMAN Tubulin beta chain OS=Homo sapiens OX=9606 PE=2 SV=1;TBB4B_HUMAN Tubulin beta-4B chain OS=H	19	11	3	3	29.9	49.807	38600000	249480	38351000
P63261;P60709;P63267;P68133;P68032;P62736;Q562R1;Q6S8J3;A5A3E0;P0CG38;Q9BYX7;P0CG39	ACTG_HUMAN Actin, cytoplasmic 2 OS=Homo sapiens OX=9606 GN=ACTG1 PE=1 SV=1;ACTB_HUMAN Actin, cytoplasmic 1 OS=Homo sapiens OX=9606 GN=ACTB PE=1 SV=1;ACTH_HUMAN Actin, gamma-enteric smooth muscle OS=Homo sapiens OX=9606 GN=ACTG2 PE=1 SV=1;ACTS_HUMAN Actin,	12	13	13	13	37.1	41.792	3129400000	11354000	3118100000			A0A024R2K4;Q9Y608;A0A1S5UZ17;C9JSU1;H7C3N9;C9JJC9;C9JC17;C9J321;C9J0U5;B4DPC0;Q05D04;A0A0F7NGI8;Q32MZ4	A0A024R2K4_HUMAN Leucine rich repeat (In FLII) interacting protein 2, isoform CRA_b OS=Homo sapiens OX=9606 GN=LRRFIP2 PE=4 SV=1;LRRF2_HUMAN Leucine-rich repeat flightless-interacting protein 2 OS=Homo sapiens OX=9606 GN=LRRFIP2 PE=1 SV=1;A0A1S5UZ17_HUMAN	13	12	12	12	17.8	84.138	38148000	0	38148000
P60866	RS20_HUMAN 40S ribosomal protein S20 OS=Homo sapiens OX=9606 GN=RPS20 PE=1 SV=1	1	1	1	1	9.2	13.373	9184500	0	9184500			Q59H57;B4DR70;A8K4H1;Q8TBR3;Q6IBQ5;H3BPE7;Q13344;P35637;Q70T18	Q59H57_HUMAN Fusion (Involved in t(12;16) in malignant liposarcoma) isoform a variant (Fragment) OS=Homo sapiens OX=9606 PE=2 SV=1;B4DR70_HUMAN cDNA FLJ58049, highly similar to RNA-binding protein FUS OS=Homo sapiens OX=9606 PE=2 SV=1;A8K4H1_HUMAN cDNA FLJ	9	3	3	2	13.3	31.994	42902000	5403900	37499000
P61158;Q9P1U1	ARP3_HUMAN Actin-related protein 3 OS=Homo sapiens OX=9606 GN=ACTR3 PE=1 SV=3;ARP3B_HUMAN Actin-related protein 3B OS=Homo sapiens OX=9606 GN=ACTR3B PE=2 SV=1	2	3	3	3	6.7	47.371	4543100	0	4543100			P42166;A0A024RBH7;Q59G12;G5E972;A0A024RBE7;P42167;H0YJH7	LAP2A_HUMAN Lamina-associated polypeptide 2, isoform alpha OS=Homo sapiens OX=9606 GN=TMPO PE=1 SV=2	7	12	12	12	22.6	75.491	37311000	0	37311000
P61160	ARP2_HUMAN Actin-related protein 2 OS=Homo sapiens OX=9606 GN=ACTR2 PE=1 SV=1	1	1	1	1	3	44.76	3842300	0	3842300			E9PND2;E9PP21;Q9BTA4;B4DY28;Q6ZMS3;A0A384P5K2;P21291;B4E2T4;E9PS42;Q6AI18;Q59EQ5;Q6AWD1;B3KVC9	E9PND2_HUMAN Cysteine and glycine-rich protein 1 (Fragment) OS=Homo sapiens OX=9606 GN=CSRP1 PE=1 SV=1;E9PP21_HUMAN Cysteine and glycine-rich protein 1 OS=Homo sapiens OX=9606 GN=CSRP1 PE=1 SV=1;Q9BTA4_HUMAN Epididymis secretory protein Li 286 (Fragment) O	13	3	3	3	36.6	16.115	37230000	0	37230000
P61247	RS3A_HUMAN 40S ribosomal protein S3a OS=Homo sapiens OX=9606 GN=RPS3A PE=1 SV=2	1	5	5	5	17.8	29.945	32115000	0	32115000			Q53GE2;Q53GC7;A4D0V4;P47755;B4DE01;C9JUG7;F8W9N7;A0A0D9SET8	Q53GE2_HUMAN F-actin-capping protein subunit alpha (Fragment) OS=Homo sapiens OX=9606 PE=2 SV=1;Q53GC7_HUMAN F-actin-capping protein subunit alpha (Fragment) OS=Homo sapiens OX=9606 PE=2 SV=1;A4D0V4_HUMAN F-actin-capping protein subunit alpha OS=Homo sapie	8	6	3	3	26.2	32.967	36734000	0	36734000
Q9UNX3;P61254	RL26L_HUMAN 60S ribosomal protein L26-like 1 OS=Homo sapiens OX=9606 GN=RPL26L1 PE=1 SV=1;RL26_HUMAN 60S ribosomal protein L26 OS=Homo sapiens OX=9606 GN=RPL26 PE=1 SV=1	2	2	2	2	11.7	17.256	15930000	0	15930000			A0A384NL58;P22626;A0A087WUI2;A0A024RA28;I6L957	A0A384NL58_HUMAN Epididymis secretory sperm binding protein OS=Homo sapiens OX=9606 PE=2 SV=1;ROA2_HUMAN Heterogeneous nuclear ribonucleoproteins A2/B1 OS=Homo sapiens OX=9606 GN=HNRNPA2B1 PE=1 SV=2;A0A087WUI2_HUMAN Heterogeneous nuclear ribonucleoproteins	5	8	8	8	30	37.459	36561000	0	36561000
P61353	RL27_HUMAN 60S ribosomal protein L27 OS=Homo sapiens OX=9606 GN=RPL27 PE=1 SV=2	1	1	1	1	6.6	15.798	6394400	0	6394400			H9ZYJ2;P10599	H9ZYJ2_HUMAN Thioredoxin OS=Homo sapiens OX=9606 GN=TXN PE=2 SV=1;THIO_HUMAN Thioredoxin OS=Homo sapiens OX=9606 GN=TXN PE=1 SV=3	2	1	1	1	8.6	11.737	36757000	373800	36383000
P61978	HNRPK_HUMAN Heterogeneous nuclear ribonucleoprotein K OS=Homo sapiens OX=9606 GN=HNRNPK PE=1 SV=1	1	1	1	1	1.9	50.976	3471700	0	3471700			A0A087X0X3;P52272;Q7KYM9;Q59ES8;Q6P2D7;M0QZM1;M0R2I7;M0QY96;M0R019;M0R2T0;B4DEG4;M0QYQ7;M0R0N3;Q8TCM5;M0R0Y6;M0QYL3	A0A087X0X3_HUMAN Heterogeneous nuclear ribonucleoprotein M OS=Homo sapiens OX=9606 GN=HNRNPM PE=1 SV=1;HNRPM_HUMAN Heterogeneous nuclear ribonucleoprotein M OS=Homo sapiens OX=9606 GN=HNRNPM PE=1 SV=3;Q7KYM9_HUMAN ORF protein OS=Homo sapiens OX=9606 GN=ORF	16	12	12	12	19.2	77.569	34924000	260010	34664000
P61981	1433G_HUMAN 14-3-3 protein gamma OS=Homo sapiens OX=9606 GN=YWHAG PE=1 SV=2	1	1	1	1	4	28.302	0	0	0			P16403	H12_HUMAN Histone H1.2 OS=Homo sapiens OX=9606 GN=H1-2 PE=1 SV=2	1	9	1	1	28.6	21.364	34528000	0	34528000
P62136	PP1A_HUMAN Serine/threonine-protein phosphatase PP1-alpha catalytic subunit OS=Homo sapiens OX=9606 GN=PPP1CA PE=1 SV=1	1	1	1	1	3	37.512	0	0	0			B7Z597;B3GQS7;A0A024R3X4;A0A024R3W0;P10809;B7Z5E7;B7Z4F6;E7EXB4;Q53SE2;E7ESH4;A0A0S2Z415;C9JL25;B7Z532;C9J0S9;C9JL19;C9JCQ4	B7Z597_HUMAN cDNA FLJ54373, highly similar to 60 kDa heat shock protein, mitochondrial OS=Homo sapiens OX=9606 PE=2 SV=1;B3GQS7_HUMAN Mitochondrial heat shock 60kD protein 1 variant 1 OS=Homo sapiens OX=9606 GN=HSPD1 PE=2 SV=1;A0A024R3X4_HUMAN Epididymis s	16	9	9	9	20.7	60.047	34861000	813270	34048000
P62241	RS8_HUMAN 40S ribosomal protein S8 OS=Homo sapiens OX=9606 GN=RPS8 PE=1 SV=2	1	3	3	3	15.9	24.205	35244000	0	35244000			Q15149;H0YDN1;D3DWL0;E9PMV1;Q96IE3;E9PKG0;E9PIA2;E9PQ28;REV__B4E215;REV__Q8IWV8	PLEC_HUMAN Plectin OS=Homo sapiens OX=9606 GN=PLEC PE=1 SV=3;H0YDN1_HUMAN Plectin OS=Homo sapiens OX=9606 GN=PLEC PE=1 SV=9	10	118	118	114	26.3	531.78	34231000	229530	34002000
P62244	RS15A_HUMAN 40S ribosomal protein S15a OS=Homo sapiens OX=9606 GN=RPS15A PE=1 SV=2	1	1	1	1	6.9	14.839	1413300	0	1413300			B4DMA2;A0A024RD80;P08238;B4DGL0;Q6PK50;Q58FF7;Q9H6X9;A8K3W9;Q58FF8;Q58FF6;O14942;F8W026;B4DQX3;Q58FG1	B4DMA2_HUMAN cDNA FLJ54023, highly similar to Heat shock protein HSP 90-beta OS=Homo sapiens OX=9606 PE=2 SV=1;A0A024RD80_HUMAN Heat shock protein 90kDa alpha (Cytosolic), class B member 1, isoform CRA_a OS=Homo sapiens OX=9606 GN=HSP90AB1 PE=3 SV=1;HS90B_	14	17	7	6	26.7	79.194	35985000	2197600	33788000
P62249	RS16_HUMAN 40S ribosomal protein S16 OS=Homo sapiens OX=9606 GN=RPS16 PE=1 SV=2	1	2	2	2	11.6	16.445	8464900	0	8464900			Q9P0K7;B4DNL3;B3KMZ9;D6RB25;D6RBW6;D6RB27;D6R9G4;D6RBY4;D6REL2;D6R9G6;D6RF74;D6RE17	RAI14_HUMAN Ankycorbin OS=Homo sapiens OX=9606 GN=RAI14 PE=1 SV=2;B4DNL3_HUMAN cDNA FLJ53145, highly similar to Ankycorbin (Fragment) OS=Homo sapiens OX=9606 PE=2 SV=1	12	28	28	28	29.7	110.04	33769000	0	33769000
P62263	RS14_HUMAN 40S ribosomal protein S14 OS=Homo sapiens OX=9606 GN=RPS14 PE=1 SV=3	1	2	2	2	15.9	16.273	184690000	0	184690000			P81605	DCD_HUMAN Dermcidin OS=Homo sapiens OX=9606 GN=DCD PE=1 SV=2	1	2	2	2	12.7	11.284	61084000	27747000	33337000
P62266	RS23_HUMAN 40S ribosomal protein S23 OS=Homo sapiens OX=9606 GN=RPS23 PE=1 SV=3	1	1	1	1	7.7	15.807	34320000	0	34320000			Q12792;F8VS81;F8W1Q9	TWF1_HUMAN Twinfilin-1 OS=Homo sapiens OX=9606 GN=TWF1 PE=1 SV=3;F8VS81_HUMAN Twinfilin-1 (Fragment) OS=Homo sapiens OX=9606 GN=TWF1 PE=1 SV=1	3	6	6	6	19.4	40.282	33146000	0	33146000
P62269	RS18_HUMAN 40S ribosomal protein S18 OS=Homo sapiens OX=9606 GN=RPS18 PE=1 SV=3	1	2	2	2	15.1	17.718	41067000	0	41067000			D6W5C0;D6W5B9;B2ZZ89;Q01082;A0A087WUZ3;K9MS24;F8W6C1;B4DIF8	D6W5C0_HUMAN Spectrin beta chain OS=Homo sapiens OX=9606 GN=SPTBN1 PE=3 SV=1;D6W5B9_HUMAN Spectrin, beta, non-erythrocytic 1, isoform CRA_d OS=Homo sapiens OX=9606 GN=SPTBN1 PE=4 SV=1;B2ZZ89_HUMAN Spectrin beta chain OS=Homo sapiens OX=9606 GN=SPTBN1 PE=2	8	42	42	40	24.1	264.44	32462000	50134	32411000
P62277	RS13_HUMAN 40S ribosomal protein S13 OS=Homo sapiens OX=9606 GN=RPS13 PE=1 SV=2	1	1	1	1	6	17.222	19079000	0	19079000			P02452;D3DTX7;Q6LAN8;H9C5C5;Q9UMA6;T1RTD8;B7Z4S2	CO1A1_HUMAN Collagen alpha-1(I) chain OS=Homo sapiens OX=9606 GN=COL1A1 PE=1 SV=5;D3DTX7_HUMAN Collagen, type I, alpha 1, isoform CRA_a OS=Homo sapiens OX=9606 GN=COL1A1 PE=4 SV=1;Q6LAN8_HUMAN Collagen type I alpha 1 (Fragment) OS=Homo sapiens OX=9606 GN=C	7	5	5	5	3.9	138.94	37890000	5804300	32085000
P62280	RS11_HUMAN 40S ribosomal protein S11 OS=Homo sapiens OX=9606 GN=RPS11 PE=1 SV=3	1	2	2	2	12	18.431	10928000	0	10928000			Q4TZM4;Q9BWU5;Q8IZI0;Q8IUL9;Q6V0K9;Q52MT0;Q3LR79;Q0Z944;E9NGZ5;B3VL05;Q9BWV6;A0A2R8Y7R2;Q9GZL9;B3VL86;D9YZU5;C8C504;A0A481SHK9;Q14473;P68871;D5FZW3;A0A2S1CVU8;E9M263;Q9BXA2;Q9UBV6;Q14484;A9YUX2;A0A3G5AXY7;B5ANL9;Q9UP81;F8W6P5;Q3Y9I8;Q6J1Z7;Q670S4;Q4F786;D1MGQ0;B2M1S8;B3VL31;Q4TWB7;A0A1B4WRL5;Q9UK54;E9PFT6;A0N071;CON__Q3SX09;P02042;Q9UM85;Q9H1I6;J7LKS8;Q5XTR9;B3VL12;Q3L3Q5;O95408;A0A140KFU0;A0A2R3…	Q4TZM4_HUMAN Hemoglobin beta chain (Fragment) OS=Homo sapiens OX=9606 GN=HBB PE=3 SV=1;Q9BWU5_HUMAN Mutant hemoglobin beta chain (Fragment) OS=Homo sapiens OX=9606 GN=HBB PE=3 SV=1;Q8IZI0_HUMAN Hemoglobin beta chain variant Hb-I_Toulouse (Fragment) OS=Homo	76	3	3	3	31.7	11.022	35151000	3183300	31968000
P62424	RL7A_HUMAN 60S ribosomal protein L7a OS=Homo sapiens OX=9606 GN=RPL7A PE=1 SV=2	1	3	3	3	11.7	29.995	49499000	0	49499000			D6RBK5;H0Y8T4;Q9H4N1;Q5CZA7;B4DF66;B3KM87;B4DRS1;D6REM6;Q68D11;A0A0R4J2E8;A8MXP9;P43243	D6RBK5_HUMAN Matrin-3 (Fragment) OS=Homo sapiens OX=9606 GN=MATR3 PE=1 SV=1;H0Y8T4_HUMAN Matrin-3 (Fragment) OS=Homo sapiens OX=9606 GN=MATR3 PE=1 SV=1;Q9H4N1_HUMAN Clone CDABP0107 mRNA sequence OS=Homo sapiens OX=9606 PE=2 SV=1;Q5CZA7_HUMAN Uncharacterize	12	1	1	1	15.7	13.785	31963000	0	31963000
P62750	RL23A_HUMAN 60S ribosomal protein L23a OS=Homo sapiens OX=9606 GN=RPL23A PE=1 SV=1	1	4	4	4	28.8	17.695	62866000	0	62866000			A0A087X243;C7DJS2;C7DJS1;V9HWE9;P09211	A0A087X243_HUMAN Glutathione S-transferase P (Fragment) OS=Homo sapiens OX=9606 GN=GSTP1 PE=1 SV=1;C7DJS2_HUMAN Glutathione S-transferase pi (Fragment) OS=Homo sapiens OX=9606 GN=GSTP1 PE=2 SV=1;C7DJS1_HUMAN Glutathione S-transferase pi (Fragment) OS=Homo	5	1	1	1	29	7.4493	31954000	0	31954000
P62753	RS6_HUMAN 40S ribosomal protein S6 OS=Homo sapiens OX=9606 GN=RPS6 PE=1 SV=1	1	2	2	2	10.8	28.68	21242000	0	21242000			C9J9S3;C9JP48;V9HW04;P62140	C9J9S3_HUMAN Serine/threonine-protein phosphatase (Fragment) OS=Homo sapiens OX=9606 GN=PPP1CB PE=1 SV=1;C9JP48_HUMAN Serine/threonine-protein phosphatase (Fragment) OS=Homo sapiens OX=9606 GN=PPP1CB PE=1 SV=1;V9HW04_HUMAN Serine/threonine-protein phosphat	4	2	1	1	21.6	14.265	31933000	0	31933000
P62805	H4_HUMAN Histone H4 OS=Homo sapiens OX=9606 GN=H4C1 PE=1 SV=2	1	1	1	1	9.7	11.367	0	0	0			A0A024R7H5;B4E0Z6;Q10589	A0A024R7H5_HUMAN Bone marrow stromal antigen 2 OS=Homo sapiens OX=9606 GN=BST2 PE=4 SV=1;B4E0Z6_HUMAN cDNA FLJ59809, highly similar to Bone marrow stromal antigen 2 OS=Homo sapiens OX=9606 PE=2 SV=1;BST2_HUMAN Bone marrow stromal antigen 2 OS=Homo sapiens	3	3	3	3	18.3	19.769	32483000	673530	31809000
P62851	RS25_HUMAN 40S ribosomal protein S25 OS=Homo sapiens OX=9606 GN=RPS25 PE=1 SV=1	1	3	3	3	21.6	13.742	49642000	0	49642000			CON__Q3KNV1;CON__P08729;P08729;B3KY79;Q96GE1;CON__Q9DCV7;Q3B834;Q3KNV1;A0A1W2PRP1	;;K2C7_HUMAN Keratin, type II cytoskeletal 7 OS=Homo sapiens OX=9606 GN=KRT7 PE=1 SV=5;B3KY79_HUMAN cDNA FLJ46620 fis, clone TLUNG2000654, highly similar to Keratin, type II cytoskeletal 7 OS=Homo sapiens OX=9606 PE=2 SV=1;Q96GE1_HUMAN IF rod domain-contai	9	14	11	8	26.4	51.385	31772000	0	31772000
P62861	RS30_HUMAN 40S ribosomal protein S30 OS=Homo sapiens OX=9606 GN=FAU PE=1 SV=1	1	2	2	2	30.5	6.6478	74154000	0	74154000			A0A0K0K1K8;A0A024R4F1;P06733;A0A2R8Y6G6;K7EM90;E2DRY6;A0A2R8Y879;A4UCS8;A0A2R8YEM5;A0A2R8Y6I8;A0A2R8Y798;K7ERS8;A0A2R8YEG5;F5H1C3;A4QMW8;E5RI09;E5RG95;K7EPM1;K7EKN2;B4DUJ6;E5RGZ4;F5H0C8;L0R849;A0A024R3U0;Q6FHV6;A8K3B0;P13929;P09104	A0A0K0K1K8_HUMAN Enolase 1, (Alpha), isoform CRA_a OS=Homo sapiens OX=9606 GN=ENO1 PE=3 SV=1;A0A024R4F1_HUMAN Epididymis secretory protein Li 17 OS=Homo sapiens OX=9606 GN=HEL-S-17 PE=2 SV=1;ENOA_HUMAN Alpha-enolase OS=Homo sapiens OX=9606 GN=ENO1 PE=1 SV=	28	5	5	5	13.6	47.168	31466000	516600	30950000
P62888	RL30_HUMAN 60S ribosomal protein L30 OS=Homo sapiens OX=9606 GN=RPL30 PE=1 SV=2	1	1	1	1	7.8	12.784	23727000	0	23727000			Q2MCL6;Q01650	Q2MCL6_HUMAN Large neutral amino acids transporter 1 (Fragment) OS=Homo sapiens OX=9606 GN=SLC7A5 PE=4 SV=1;LAT1_HUMAN Large neutral amino acids transporter small subunit 1 OS=Homo sapiens OX=9606 GN=SLC7A5 PE=1 SV=2	2	1	1	1	19.7	7.1621	30865000	0	30865000
P62899	RL31_HUMAN 60S ribosomal protein L31 OS=Homo sapiens OX=9606 GN=RPL31 PE=1 SV=1	1	2	2	2	14.4	14.463	66772000	395260	66377000			Q9NR30;Q3SWU7;Q8NI92	DDX21_HUMAN Nucleolar RNA helicase 2 OS=Homo sapiens OX=9606 GN=DDX21 PE=1 SV=5	3	14	14	14	22	87.343	30249000	0	30249000
P62906	RL10A_HUMAN 60S ribosomal protein L10a OS=Homo sapiens OX=9606 GN=RPL10A PE=1 SV=2	1	2	2	2	7.4	24.831	14072000	0	14072000			A8CDT9;G3V394;F8WE88;Q9Y4I1;A0A087WY00;F8W6H6;Q59FF5;B4E147;E7ERV5;B5LY56;Q9UES3;O95318;Q9UES4;Q9UES5;O95317;Q9ULV0;Q9NQX4;Q7Z7A5;B3KSA2;A0A024R269;H0YM93;B4DVH2;H0YMK3;B4E268;A0A0A0MR36	A8CDT9_HUMAN MYO5A variant protein OS=Homo sapiens OX=9606 PE=2 SV=1;G3V394_HUMAN Unconventional myosin-Va OS=Homo sapiens OX=9606 GN=MYO5A PE=1 SV=1;F8WE88_HUMAN Unconventional myosin-Va OS=Homo sapiens OX=9606 GN=MYO5A PE=1 SV=2;MYO5A_HUMAN Unconventiona	25	36	36	36	20.2	212.26	29878000	0	29878000
P62910	RL32_HUMAN 60S ribosomal protein L32 OS=Homo sapiens OX=9606 GN=RPL32 PE=1 SV=2	1	1	1	1	5.2	15.86	16672000	0	16672000			A8K7F6;A8K088;P60842;J3KT12;Q59F68;J3KTB5;J3QS69;E7EQG2;Q14240;B4DNH2;J3KSZ0;J3QL43;J3KTN0;J3QLN6;B4DKP9;J3QR64;B4DJX6;Q9NZE6;D3DNV1;J3QKZ9;B4E047;J3KS25;J3KSN7;J3KT04;J3KS93;E7EMV8;Q86WD0;D3DSD6;B4E102	A8K7F6_HUMAN cDNA FLJ78244, highly similar to Homo sapiens eukaryotic translation initiation factor 4A, isoform 1 (EIF4A1), mRNA OS=Homo sapiens OX=9606 PE=2 SV=1;A8K088_HUMAN cDNA FLJ78614, highly similar to Homo sapiens eukaryotic translation initiation	29	8	8	7	20	46.121	29832000	0	29832000
P62913	RL11_HUMAN 60S ribosomal protein L11 OS=Homo sapiens OX=9606 GN=RPL11 PE=1 SV=2	1	1	1	1	7.9	20.252	5177100	0	5177100			A0A494BZV2;Q6WCQ1;J3KSW8;U6FSN9;B9EGI2;H0Y2S9;Q8N236;Q9Y6X7;H0Y7E2;H7C3G6;Q5ZEZ6;A8CGI1;A8CGI0;A0A1W2PPU9;Q96EE5;J3QRL2;K7EJ14;F6WMF4;K7EL39;J3KSK7;F6WYE2;F6TR96;H0Y5J9;A0A1S5UZ31;Q9H2D6	A0A494BZV2_HUMAN Myosin phosphatase Rho-interacting protein OS=Homo sapiens OX=9606 GN=MPRIP PE=1 SV=1;MPRIP_HUMAN Myosin phosphatase Rho-interacting protein OS=Homo sapiens OX=9606 GN=MPRIP PE=1 SV=3;J3KSW8_HUMAN Myosin phosphatase Rho-interacting protein	25	30	30	30	17.2	274.38	29775000	151270	29624000
P62917	RL8_HUMAN 60S ribosomal protein L8 OS=Homo sapiens OX=9606 GN=RPL8 PE=1 SV=2	1	3	3	3	13.2	28.024	58463000	0	58463000			B2RAH5;O14974;A0A024RBF1;F8VZN8;H0YHI8;A0A3B3ISH4;H0YIS4;H0YIM2;H0YIS3;A0A0U1RQZ1;F8VW28;H0YHL8	B2RAH5_HUMAN Protein phosphatase 1 regulatory subunit OS=Homo sapiens OX=9606 PE=2 SV=1;MYPT1_HUMAN Protein phosphatase 1 regulatory subunit 12A OS=Homo sapiens OX=9606 GN=PPP1R12A PE=1 SV=1;A0A024RBF1_HUMAN Protein phosphatase 1 regulatory subunit OS=Homo	12	18	18	18	20.3	115.33	29351000	0	29351000
P62995	TRA2B_HUMAN Transformer-2 protein homolog beta OS=Homo sapiens OX=9606 GN=TRA2B PE=1 SV=1	1	1	1	1	3.5	33.665	1244600	0	1244600			Q6FGE5;D3DV26;P60903	Q6FGE5_HUMAN S100A10 protein (Fragment) OS=Homo sapiens OX=9606 GN=S100A10 PE=2 SV=1;D3DV26_HUMAN S100 calcium binding protein A10 (Annexin II ligand, calpactin I, light polypeptide (P11)), isoform CRA_b (Fragment) OS=Homo sapiens OX=9606 GN=S100A10 PE=4 S	3	2	2	2	27.8	11.187	29184000	0	29184000
P67936	TPM4_HUMAN Tropomyosin alpha-4 chain OS=Homo sapiens OX=9606 GN=TPM4 PE=1 SV=3	1	7	4	4	25.4	28.521	19165000	0	19165000			Q5TEC6;A0A590UJL8;K7EMV3;K7EP01;B4E380;A0A590UJJ6;B4DEB1;K7EK07;B2R6Y1;B2R4P9;A0A024R3S0;K7ES00;Q6NXT2;Q71DI3;Q16695;P84243;P68431	Q5TEC6_HUMAN Histone H3 OS=Homo sapiens OX=9606 GN=H3-2 PE=1 SV=1;A0A590UJL8_HUMAN H3.2 histone (putative) (Fragment) OS=Homo sapiens OX=9606 GN=H3-2 PE=1 SV=1;K7EMV3_HUMAN Histone H3 OS=Homo sapiens OX=9606 GN=H3-3B PE=1 SV=1;K7EP01_HUMAN Histone H3.3 OS=	17	2	2	2	13.2	15.43	46541000	17400000	29140000
Q5VTE0;P68104;Q05639	EF1A3_HUMAN Putative elongation factor 1-alpha-like 3 OS=Homo sapiens OX=9606 GN=EEF1A1P5 PE=5 SV=1;EF1A1_HUMAN Elongation factor 1-alpha 1 OS=Homo sapiens OX=9606 GN=EEF1A1 PE=1 SV=1;EF1A2_HUMAN Elongation factor 1-alpha 2 OS=Homo sapiens OX=9606 GN=EEF1A	3	3	3	3	6.3	50.184	1779500	0	1779500			B4DNG2;J3KTA4;B5BUE6;P17844;B4DN41;Q7Z2V5;Q59E92;J3QSF1;J3KRZ1;X6RLV5;J3QR02;J3KRX8;J3KTQ4;J3QRQ7;C1IK54;J3QKN9;A0A0U1RQJ0	B4DNG2_HUMAN cDNA FLJ59357, highly similar to Probable ATP-dependent RNA helicase DDX5 OS=Homo sapiens OX=9606 PE=2 SV=1;J3KTA4_HUMAN Probable ATP-dependent RNA helicase DDX5 OS=Homo sapiens OX=9606 GN=DDX5 PE=1 SV=1;B5BUE6_HUMAN ATP-dependent RNA helicase	17	10	9	6	17.3	61.516	29206000	225440	28980000
P68371	TBB4B_HUMAN Tubulin beta-4B chain OS=Homo sapiens OX=9606 GN=TUBB4B PE=1 SV=1	1	2	1	1	5.4	49.83	0	0	0			M0R0N4;X6R390;M0QYZ2;P53680;M0QZ21	M0R0N4_HUMAN AP complex subunit sigma OS=Homo sapiens OX=9606 GN=AP2S1 PE=1 SV=1;X6R390_HUMAN AP complex subunit sigma OS=Homo sapiens OX=9606 GN=AP2S1 PE=1 SV=1;M0QYZ2_HUMAN AP complex subunit sigma OS=Homo sapiens OX=9606 GN=AP2S1 PE=1 SV=1;AP2S1_HUMAN A	5	2	2	2	16.7	17.303	28847000	0	28847000
P69905	HBA_HUMAN Hemoglobin subunit alpha OS=Homo sapiens OX=9606 GN=HBA1 PE=1 SV=2	1	1	1	1	10.6	15.257	6016600	6016600	0			O95782;Q8N9K4;B4DXJ6	AP2A1_HUMAN AP-2 complex subunit alpha-1 OS=Homo sapiens OX=9606 GN=AP2A1 PE=1 SV=3;Q8N9K4_HUMAN cDNA FLJ36998 fis, clone BRACE2007295, highly similar to ALPHA-ADAPTIN A OS=Homo sapiens OX=9606 PE=2 SV=1	3	11	11	9	15.3	107.54	28637000	0	28637000
P78527	PRKDC_HUMAN DNA-dependent protein kinase catalytic subunit OS=Homo sapiens OX=9606 GN=PRKDC PE=1 SV=3	1	2	2	2	0.4	469.08	270930	0	270930			B4DDX2;B2R7B5;Q07666;B4E043	B4DDX2_HUMAN cDNA FLJ54590, highly similar to KH domain-containing, RNA-binding, signaltransduction-associated protein 1 OS=Homo sapiens OX=9606 PE=2 SV=1;B2R7B5_HUMAN cDNA, FLJ93365, highly similar to Homo sapiens KH domain containing, RNA binding, signal	4	2	2	2	5.7	46.459	28583000	0	28583000
P80723	BASP1_HUMAN Brain acid soluble protein 1 OS=Homo sapiens OX=9606 GN=BASP1 PE=1 SV=2	1	7	7	7	51.5	22.693	37612000	0	37612000			P62318	SMD3_HUMAN Small nuclear ribonucleoprotein Sm D3 OS=Homo sapiens OX=9606 GN=SNRPD3 PE=1 SV=1	1	2	2	2	15.1	13.916	28472000	0	28472000
P83881	RL36A_HUMAN 60S ribosomal protein L36a OS=Homo sapiens OX=9606 GN=RPL36A PE=1 SV=2	1	1	1	1	9.4	12.441	0	0	0			A0A5C2GVB2	A0A5C2GVB2_HUMAN IG c1504_light_IGKV1-12_IGKJ5 (Fragment) OS=Homo sapiens OX=9606 PE=2 SV=1	1	1	1	1	15	11.573	116190000	87916000	28273000
P84098	RL19_HUMAN 60S ribosomal protein L19 OS=Homo sapiens OX=9606 GN=RPL19 PE=1 SV=1	1	3	3	3	9.7	23.466	113320000	0	113320000			Q6LAF9;B4DMY4;B4DL49;B3KUJ8;A8K2H4;A0A024R374;P07858;R4GMQ5	Q6LAF9_HUMAN Cathepsin B (Fragment) OS=Homo sapiens OX=9606 PE=2 SV=1;B4DMY4_HUMAN cDNA FLJ59133, highly similar to Cathepsin B OS=Homo sapiens OX=9606 PE=2 SV=1;B4DL49_HUMAN cDNA FLJ58073, moderately similar to Cathepsin B OS=Homo sapiens OX=9606 PE=2 SV=	8	2	2	2	14.9	21.237	33181000	5257100	27923000
Q00266	METK1_HUMAN S-adenosylmethionine synthase isoform type-1 OS=Homo sapiens OX=9606 GN=MAT1A PE=1 SV=2	1	1	1	1	3.8	43.647	0	0	0			A0A384MR27;P09382	A0A384MR27_HUMAN Galectin OS=Homo sapiens OX=9606 PE=2 SV=1;LEG1_HUMAN Galectin-1 OS=Homo sapiens OX=9606 GN=LGALS1 PE=1 SV=2	2	3	3	3	27.4	14.716	27856000	0	27856000
Q00325	MPCP_HUMAN Phosphate carrier protein, mitochondrial OS=Homo sapiens OX=9606 GN=SLC25A3 PE=1 SV=2	1	1	1	1	3.3	40.094	4632900	0	4632900			P38159;B4E352;B3KRG5;H3BUY5;H0Y6E7;H3BT71;Q2VIN3;Q96E39;H3BR27;A8K8A6;O75526	RBMX_HUMAN RNA-binding motif protein, X chromosome OS=Homo sapiens OX=9606 GN=RBMX PE=1 SV=3;B4E352_HUMAN cDNA FLJ54953, highly similar to Heterogeneous nuclear ribonucleoprotein G OS=Homo sapiens OX=9606 PE=2 SV=1;B3KRG5_HUMAN cDNA FLJ34201 fis, clone FCB	11	7	7	7	15.1	42.331	26926000	0	26926000
Q00610	CLH1_HUMAN Clathrin heavy chain 1 OS=Homo sapiens OX=9606 GN=CLTC PE=1 SV=5	1	3	3	3	2	191.61	3485200	0	3485200			A0A140VKA0;B7Z6G4;E7EX44;Q05682;Q9NYG1;B4DPW5;E9PGZ1;C9J813;B4E3I0;Q6PJM5;Q6P707;Q7Z2Y9;C9JEK3;Q05DR4;Q5HY93	A0A140VKA0_HUMAN Caldesmon 1, isoform CRA_i OS=Homo sapiens OX=9606 GN=CALD1 PE=2 SV=1;B7Z6G4_HUMAN cDNA FLJ53193, highly similar to Homo sapiens caldesmon 1 (CALD1), transcript variant 5, mRNA OS=Homo sapiens OX=9606 PE=2 SV=1;E7EX44_HUMAN Caldesmon OS=Ho	15	9	9	9	21.6	62.663	26862000	0	26862000
Q00839	HNRPU_HUMAN Heterogeneous nuclear ribonucleoprotein U OS=Homo sapiens OX=9606 GN=HNRNPU PE=1 SV=6	1	6	6	6	7.3	90.583	8651800	0	8651800			B4DY09;Q53FG3;F4ZW63;F4ZW62;Q12905;X6R6Z1	B4DY09_HUMAN Interleukin enhancer-binding factor 2 OS=Homo sapiens OX=9606 GN=ILF2 PE=1 SV=1;Q53FG3_HUMAN Interleukin enhancer binding factor 2 variant (Fragment) OS=Homo sapiens OX=9606 PE=2 SV=1;F4ZW63_HUMAN NF45 OS=Homo sapiens OX=9606 PE=2 SV=1;F4ZW62_	6	5	5	5	15.9	38.91	26460000	0	26460000
Q01082	SPTB2_HUMAN Spectrin beta chain, non-erythrocytic 1 OS=Homo sapiens OX=9606 GN=SPTBN1 PE=1 SV=2	1	14	14	14	6.9	274.61	5137800	0	5137800			V9HWE1;P08670;Q53HU8;B3KRK8;B0YJC4;B0YJC5;A0A1B0GTT5;Q53SB5;Q45VM8;Q45VM7;Q45VM6;L7RDA5;A5Z217;A0A384NPX1;A0A024R450;P17661;H7C5W5;Q9H319;B3KWQ6;P41219;A0A1B0GVG8;Q5RLN2;A0A0S2Z4T0;B4DE66;F8W835;B4DUI0;Q59EM6;B4DR43;Q8TCR7;B3KXJ0;B3KQI5;E7EMV2;B4DJT7;E7ESP9;A5YM63;Q16352;P07196;P07197;P12036	V9HWE1_HUMAN Epididymis luminal protein 113 OS=Homo sapiens OX=9606 GN=HEL113 PE=2 SV=1;VIME_HUMAN Vimentin OS=Homo sapiens OX=9606 GN=VIM PE=1 SV=4;Q53HU8_HUMAN Vimentin variant (Fragment) OS=Homo sapiens OX=9606 PE=2 SV=1;B3KRK8_HUMAN cDNA FLJ34494 fis,	39	18	16	16	38.8	53.651	65272000	38836000	26435000
Q01780	EXOSX_HUMAN Exosome component 10 OS=Homo sapiens OX=9606 GN=EXOSC10 PE=1 SV=2	1	2	2	2	1.9	100.83	0	0	0			A0A384N6H1;P13639;Q6PK56;B4DRE8;Q8TA90;B4DPU3;B4DMC6;Q6W6M8;K7EJ74;K7EP67;Q8IXJ3;B4DZB1;B3KX19;Q6IBM8;A8KAP3;Q15029	A0A384N6H1_HUMAN Epididymis secretory sperm binding protein OS=Homo sapiens OX=9606 PE=2 SV=1;EF2_HUMAN Elongation factor 2 OS=Homo sapiens OX=9606 GN=EEF2 PE=1 SV=4;Q6PK56_HUMAN EEF2 protein (Fragment) OS=Homo sapiens OX=9606 GN=EEF2 PE=2 SV=1;B4DRE8_HUMA	16	12	12	12	14.5	95.337	26669000	301950	26367000
Q01844	EWS_HUMAN RNA-binding protein EWS OS=Homo sapiens OX=9606 GN=EWSR1 PE=1 SV=1	1	1	1	1	2.1	68.477	0	0	0			A0A5C2G134	A0A5C2G134_HUMAN IGL c2842_light_IGKV1D-13_IGKJ4 (Fragment) OS=Homo sapiens OX=9606 PE=2 SV=1	1	1	1	1	15	11.347	58160000	31815000	26346000
Q02543	RL18A_HUMAN 60S ribosomal protein L18a OS=Homo sapiens OX=9606 GN=RPL18A PE=1 SV=2	1	1	1	1	5.7	20.762	4220700	0	4220700			Q6IB29;H7C2Q8;Q99848;B4DHA6	Q6IB29_HUMAN EBNA1 binding protein 2 OS=Homo sapiens OX=9606 GN=EBNA1BP2 PE=1 SV=1;H7C2Q8_HUMAN EBNA1 binding protein 2, isoform CRA_d OS=Homo sapiens OX=9606 GN=EBNA1BP2 PE=1 SV=1;EBP2_HUMAN Probable rRNA-processing protein EBP2 OS=Homo sapiens OX=9606 GN	4	5	5	5	15.7	34.852	26329000	0	26329000
Q02878	RL6_HUMAN 60S ribosomal protein L6 OS=Homo sapiens OX=9606 GN=RPL6 PE=1 SV=3	1	4	4	4	12.5	32.728	17943000	0	17943000			A0A5C2GHE3	A0A5C2GHE3_HUMAN IG c593_light_IGKV1D-13_IGKJ2 (Fragment) OS=Homo sapiens OX=9606 PE=2 SV=1	1	1	1	1	14.7	11.93	82565000	56444000	26121000
Q04637	IF4G1_HUMAN Eukaryotic translation initiation factor 4 gamma 1 OS=Homo sapiens OX=9606 GN=EIF4G1 PE=1 SV=4	1	1	1	1	0.7	175.49	0	0	0			B4DM82;V9HWF5;A8K486;P62937;Q71V99;B2RE56	B4DM82_HUMAN Peptidyl-prolyl cis-trans isomerase OS=Homo sapiens OX=9606 PE=2 SV=1;V9HWF5_HUMAN Peptidyl-prolyl cis-trans isomerase OS=Homo sapiens OX=9606 GN=HEL-S-69p PE=1 SV=1;A8K486_HUMAN Peptidyl-prolyl cis-trans isomerase OS=Homo sapiens OX=9606 PE=2	6	3	3	3	18.6	14.085	25959000	0	25959000
Q04837	SSBP_HUMAN Single-stranded DNA-binding protein, mitochondrial OS=Homo sapiens OX=9606 GN=SSBP1 PE=1 SV=1	1	1	1	1	10.1	17.259	0	0	0			Q9UMS4;H0YGF3;F5GY56;F5H2I0	PRP19_HUMAN Pre-mRNA-processing factor 19 OS=Homo sapiens OX=9606 GN=PRPF19 PE=1 SV=1;H0YGF3_HUMAN Pre-mRNA-processing factor 19 (Fragment) OS=Homo sapiens OX=9606 GN=PRPF19 PE=1 SV=1;F5GY56_HUMAN Pre-mRNA-processing factor 19 (Fragment) OS=Homo sapiens OX	4	4	4	4	9.3	55.18	25706000	0	25706000
Q05682	CALD1_HUMAN Caldesmon OS=Homo sapiens OX=9606 GN=CALD1 PE=1 SV=3	1	3	3	3	4.9	93.23	527790	0	527790			P21333;Q8TES4;Q96C61;Q6NXF2;F8WE98;B4E2F9;B4DTD5;Q86TQ3;H0Y5F3;H7C2E7;H0Y5C6;Q2VP91	FLNA_HUMAN Filamin-A OS=Homo sapiens OX=9606 GN=FLNA PE=1 SV=4	12	38	38	1	18.4	280.74	26065000	362390	25703000
Q06830	PRDX1_HUMAN Peroxiredoxin-1 OS=Homo sapiens OX=9606 GN=PRDX1 PE=1 SV=1	1	2	2	2	10.6	22.11	2259200	0	2259200			Q15244;B1ALA7;B1ALA9;Q53FW2;A0A0B4J207;A0A2R8Y7H4;P60891;P21108	Q15244_HUMAN Phosphoribosylpyrophosphate synthetase isoform I (Fragment) OS=Homo sapiens OX=9606 GN=PRPS1 PE=4 SV=1;B1ALA7_HUMAN Ribose-phosphate pyrophosphokinase 1 OS=Homo sapiens OX=9606 GN=PRPS1 PE=1 SV=1;B1ALA9_HUMAN Ribose-phosphate pyrophosphokinase	8	1	1	1	32.5	4.446	24371000	0	24371000
Q07020	RL18_HUMAN 60S ribosomal protein L18 OS=Homo sapiens OX=9606 GN=RPL18 PE=1 SV=2	1	3	3	3	16.5	21.634	46952000	2503600	44448000			K7EJ44;P07737	K7EJ44_HUMAN Profilin OS=Homo sapiens OX=9606 GN=PFN1 PE=1 SV=1;PROF1_HUMAN Profilin-1 OS=Homo sapiens OX=9606 GN=PFN1 PE=1 SV=2	2	1	1	1	13.5	11.39	23999000	0	23999000
Q07666;Q5VWX1	KHDR1_HUMAN KH domain-containing, RNA-binding, signal transduction-associated protein 1 OS=Homo sapiens OX=9606 GN=KHDRBS1 PE=1 SV=1	2	3	3	3	7.2	48.227	6118600	0	6118600			A0A024RB31;P14649;F8W1I5;B4E368	A0A024RB31_HUMAN Myosin, light polypeptide 6B, alkali, smooth muscle and non-muscle, isoform CRA_a OS=Homo sapiens OX=9606 GN=MYL6B PE=4 SV=1;MYL6B_HUMAN Myosin light chain 6B OS=Homo sapiens OX=9606 GN=MYL6B PE=1 SV=1;F8W1I5_HUMAN Myosin light chain 6B OS	4	5	3	3	29.8	22.764	23911000	0	23911000
Q08211	DHX9_HUMAN ATP-dependent RNA helicase A OS=Homo sapiens OX=9606 GN=DHX9 PE=1 SV=4	1	2	2	2	1.5	140.96	551520	0	551520			A0A2R8YHD2;A0A2R8YEU4	A0A2R8YHD2_HUMAN Tropomyosin alpha-4 chain (Fragment) OS=Homo sapiens OX=9606 GN=TPM4 PE=1 SV=2;A0A2R8YEU4_HUMAN Tropomyosin alpha-4 chain (Fragment) OS=Homo sapiens OX=9606 GN=TPM4 PE=1 SV=1	2	21	5	4	56.9	28.705	23649000	0	23649000
Q09666	AHNK_HUMAN Neuroblast differentiation-associated protein AHNAK OS=Homo sapiens OX=9606 GN=AHNAK PE=1 SV=2	1	1	1	1	0.2	629.09	0	0	0			B4DWZ8;Q7L8L6	B4DWZ8_HUMAN cDNA FLJ58294 OS=Homo sapiens OX=9606 PE=2 SV=1;FAKD5_HUMAN FAST kinase domain-containing protein 5, mitochondrial OS=Homo sapiens OX=9606 GN=FASTKD5 PE=1 SV=1	2	1	1	1	3.5	71.263	47358000	23782000	23576000
Q0ZGT2	NEXN_HUMAN Nexilin OS=Homo sapiens OX=9606 GN=NEXN PE=1 SV=1	1	5	5	5	8.1	80.657	10252000	0	10252000			C9JJ47;B7Z4N2;B4DJB1;B4DFM1;B4E304;A0A087WY71;E9PFW3;B4DNB9;Q96CW1;B4DTI4;C9JTK4;C9JGT8	C9JJ47_HUMAN AP-2 complex subunit mu (Fragment) OS=Homo sapiens OX=9606 GN=AP2M1 PE=1 SV=1;B7Z4N2_HUMAN cDNA FLJ50581, highly similar to AP-2 complex subunit mu-1 OS=Homo sapiens OX=9606 PE=2 SV=1;B4DJB1_HUMAN cDNA FLJ53049, highly similar to AP-2 complex	12	3	3	3	13.9	28.791	23567000	0	23567000
Q12965;O00160	MYO1E_HUMAN Unconventional myosin-Ie OS=Homo sapiens OX=9606 GN=MYO1E PE=1 SV=2	2	10	10	10	10.8	127.06	12636000	0	12636000			Q8NB80;A0A0B4J1Z1;B4DEK2;C9JAB2;Q16629	Q8NB80_HUMAN cDNA FLJ34106 fis, clone FCBBF3008073, highly similar to SPLICING FACTOR, ARGININE/SERINE-RICH 7 OS=Homo sapiens OX=9606 PE=2 SV=1;A0A0B4J1Z1_HUMAN Serine/arginine-rich-splicing factor 7 OS=Homo sapiens OX=9606 GN=SRSF7 PE=1 SV=1;B4DEK2_HUMAN	5	2	2	2	15.3	15.862	23027000	0	23027000
Q13045	FLII_HUMAN Protein flightless-1 homolog OS=Homo sapiens OX=9606 GN=FLII PE=1 SV=2	1	2	2	2	1.8	144.75	1651000	0	1651000			Q96Q74;B4DLN1;P52815	Q96Q74_HUMAN Mitochondrial ribosomal protein L7/L12 (Fragment) OS=Homo sapiens OX=9606 GN=MRPL7/L12 PE=4 SV=1;B4DLN1_HUMAN cDNA FLJ60124, highly similar to Mitochondrial dicarboxylate carrier OS=Homo sapiens OX=9606 PE=2 SV=1;RM12_HUMAN 39S ribosomal prote	3	1	1	1	18.6	6.3845	22997000	0	22997000
Q13151	ROA0_HUMAN Heterogeneous nuclear ribonucleoprotein A0 OS=Homo sapiens OX=9606 GN=HNRNPA0 PE=1 SV=1	1	1	1	1	4.3	30.84	2691700	0	2691700			B2R4M6;P06702	B2R4M6_HUMAN Protein S100 OS=Homo sapiens OX=9606 PE=2 SV=1;S10A9_HUMAN Protein S100-A9 OS=Homo sapiens OX=9606 GN=S100A9 PE=1 SV=1	2	1	1	1	11.4	13.21	27882000	4893600	22988000
Q13200	PSMD2_HUMAN 26S proteasome non-ATPase regulatory subunit 2 OS=Homo sapiens OX=9606 GN=PSMD2 PE=1 SV=3	1	1	1	1	1.3	100.2	0	0	0			Q53FC7;B3KSM6;B2R6X5;A0A384NKX5;P17066;B4DHP5;P48741	Q53FC7_HUMAN Heat shock 70kDa protein 6 (HSP70B) variant (Fragment) OS=Homo sapiens OX=9606 PE=1 SV=1;B3KSM6_HUMAN cDNA FLJ36606 fis, clone TRACH2015654, highly similar to HEAT SHOCK 70 kDa PROTEIN 6 OS=Homo sapiens OX=9606 PE=2 SV=1;B2R6X5_HUMAN cDNA, FL	7	2	2	2	3	71.003	23417000	627420	22790000
Q13255	GRM1_HUMAN Metabotropic glutamate receptor 1 OS=Homo sapiens OX=9606 GN=GRM1 PE=1 SV=3	1	1	1	1	1	132.36	9883200	9883200	0			L0R6G9	L0R6G9_HUMAN Alternative protein FUNDC2 OS=Homo sapiens OX=9606 GN=FUNDC2 PE=4 SV=1	1	1	1	1	14.5	7.9684	22661000	0	22661000
Q13263	TIF1B_HUMAN Transcription intermediary factor 1-beta OS=Homo sapiens OX=9606 GN=TRIM28 PE=1 SV=5	1	3	3	3	3.4	88.549	1011000	0	1011000			V9HWN7;J3KPS3;P04075;H3BUH7;H3BQN4;H3BMQ8;H3BR04;H3BPS8;H3BR68;H3BU78;A0A0M4FNU3	V9HWN7_HUMAN Fructose-bisphosphate aldolase OS=Homo sapiens OX=9606 GN=HEL-S-87p PE=2 SV=1;J3KPS3_HUMAN Fructose-bisphosphate aldolase OS=Homo sapiens OX=9606 GN=ALDOA PE=1 SV=1;ALDOA_HUMAN Fructose-bisphosphate aldolase A OS=Homo sapiens OX=9606 GN=ALDOA	11	7	7	7	19.8	39.42	22531000	0	22531000
Q13428	TCOF_HUMAN Treacle protein OS=Homo sapiens OX=9606 GN=TCOF1 PE=1 SV=3	1	1	1	1	0.7	152.1	0	0	0			E9LUX2;Q96T46;P78461;Q86YQ4;Q86YL2;Q6J1Z9;Q9NQT3;Q86YQ1;U6A216;Q4ZGM8;E9M4D4;E1B2D1;G3V1N2;V9H1D9;A0A2R8Y7C0;A0A385HW63;I1VZV6;D1MGQ2;CON__P01966;A0A385HW21;A0A385HW02;A0A385HVZ2;A0A385HVY8;A0A1K0GXZ1;A0A1S5UZ39;P69905	E9LUX2_HUMAN Hemoglobin alpha-2 chain variant (Fragment) OS=Homo sapiens OX=9606 GN=HBA2 PE=3 SV=1;Q96T46_HUMAN Hemoglobin alpha 2 (Fragment) OS=Homo sapiens OX=9606 GN=HBA2 PE=3 SV=1;P78461_HUMAN Alpha-1 thalassemia globin gene (Fragment) OS=Homo sapiens	26	1	1	1	12.7	7.7259	26763000	4461900	22301000
Q13492	PICAL_HUMAN Phosphatidylinositol-binding clathrin assembly protein OS=Homo sapiens OX=9606 GN=PICALM PE=1 SV=2	1	1	1	1	1.7	70.754	0	0	0			C9K0I9	C9K0I9_HUMAN Unconventional myosin-Ib (Fragment) OS=Homo sapiens OX=9606 GN=MYO1B PE=1 SV=1	1	5	1	1	88	9.728	21922000	0	21922000
Q13813	SPTN1_HUMAN Spectrin alpha chain, non-erythrocytic 1 OS=Homo sapiens OX=9606 GN=SPTAN1 PE=1 SV=3	1	15	15	15	6.9	284.54	4248900	0	4248900			A0A1W2PNV4;C9JEY1;C9K057;A4D275;O15143;E9PF58;Q59GQ0;F8VXW2;Q75MY0;C9JTT6;C9JBJ7	A0A1W2PNV4_HUMAN Uncharacterized protein OS=Homo sapiens OX=9606 PE=4 SV=1;C9JEY1_HUMAN Actin-related protein 2/3 complex subunit 1B (Fragment) OS=Homo sapiens OX=9606 GN=ARPC1B PE=1 SV=2;C9K057_HUMAN Actin-related protein 2/3 complex subunit 1B OS=Homo sa	11	7	7	4	13	75.872	21740000	0	21740000
Q14160	SCRIB_HUMAN Protein scribble homolog OS=Homo sapiens OX=9606 GN=SCRIB PE=1 SV=4	1	2	2	2	1.2	174.88	409910	0	409910			V9HW98;G9K389;G9K388;P62258;K7EM20;B7ZA86;B4DJF2;I3L3T1;B4DJB0;K7EIT4;B3KT37	V9HW98_HUMAN Epididymis luminal protein 2 OS=Homo sapiens OX=9606 GN=HEL2 PE=1 SV=1;G9K389_HUMAN YWHAE/FAM22B fusion protein (Fragment) OS=Homo sapiens OX=9606 GN=YWHAE/FAM22B fusion PE=2 SV=1;G9K388_HUMAN YWHAE/FAM22A fusion protein (Fragment) OS=Homo sap	11	5	3	3	18.8	29.174	21292000	0	21292000
Q14247	SRC8_HUMAN Src substrate cortactin OS=Homo sapiens OX=9606 GN=CTTN PE=1 SV=2	1	3	3	3	5.3	61.585	3505600	0	3505600			B4DWG4;A0A087X253;H0UID5;H0UID4;H0UID3;A8K916;A8K0G3;A0A140VJE8;P63010;Q68DI0;A0A087WYD1;A0A087WU93;A0A087WZQ6;B4E261;B4DIL5;C9J1E7;Q10567;Q96EL6;A0A087WXS3;K7EKZ5;K7EJX1;K7EN71;K7ERB2;K7EJ01;H7C034	B4DWG4_HUMAN AP complex subunit beta OS=Homo sapiens OX=9606 PE=2 SV=1;A0A087X253_HUMAN AP complex subunit beta OS=Homo sapiens OX=9606 GN=AP2B1 PE=1 SV=1;H0UID5_HUMAN AP complex subunit beta OS=Homo sapiens OX=9606 GN=AP2B1 PE=3 SV=1;H0UID4_HUMAN AP compl	25	11	11	11	17.4	101.3	21239000	0	21239000
Q14498	RBM39_HUMAN RNA-binding protein 39 OS=Homo sapiens OX=9606 GN=RBM39 PE=1 SV=2	1	1	1	1	1.9	59.379	1342900	0	1342900			E9PCY7;A0A384MEJ3;G8JLB6;P31943;E7EQJ0;D6RAM1;B4DP51;D6R9T0;D6RFM3;D6RIT2;D6RIU0;D6RDU3;D6RJ04;D6RIH9;H0YBG7;Q68DG4;H0YBD7;D6RBM0;H0YB39;A0A384MDT2;P55795;D6RDL0;E5RGH4;H0YAQ2;E5RGV0;E7EN40	E9PCY7_HUMAN Heterogeneous nuclear ribonucleoprotein H OS=Homo sapiens OX=9606 GN=HNRNPH1 PE=1 SV=1;A0A384MEJ3_HUMAN Epididymis secretory sperm binding protein OS=Homo sapiens OX=9606 PE=2 SV=1;G8JLB6_HUMAN Heterogeneous nuclear ribonucleoprotein H OS=Homo	26	4	4	3	15.4	47.087	20970000	195220	20775000
Q14667	K0100_HUMAN Protein KIAA0100 OS=Homo sapiens OX=9606 GN=KIAA0100 PE=1 SV=3	1	2	2	2	0.4	253.7	637520000	249220000	388300000			A0AVP6;Q5H8X8;O95399	A0AVP6_HUMAN UTS2 protein OS=Homo sapiens OX=9606 GN=UTS2 PE=2 SV=1;Q5H8X8_HUMAN Urotensin-2 OS=Homo sapiens OX=9606 GN=UTS2 PE=1 SV=1;UTS2_HUMAN Urotensin-2 OS=Homo sapiens OX=9606 GN=UTS2 PE=1 SV=1	3	1	1	1	8.5	10.994	20697000	0	20697000
Q14677	EPN4_HUMAN Clathrin interactor 1 OS=Homo sapiens OX=9606 GN=CLINT1 PE=1 SV=1	1	1	1	1	1.8	68.259	789690	0	789690			Q5T7C4;B7Z965;Q59GW1;A0A024RDR0;P09429;B3KQ05;A0A286R9D9;Q9NYD7;D3DQY9;Q75MM1;B2RPK0	Q5T7C4_HUMAN High mobility group protein B1 OS=Homo sapiens OX=9606 GN=HMGB1 PE=1 SV=1;B7Z965_HUMAN cDNA FLJ56337, highly similar to High mobility group protein B1 OS=Homo sapiens OX=9606 PE=2 SV=1;Q59GW1_HUMAN High-mobility group box 1 variant (Fragment)	11	3	3	3	29.7	18.311	20593000	0	20593000
Q14974	IMB1_HUMAN Importin subunit beta-1 OS=Homo sapiens OX=9606 GN=KPNB1 PE=1 SV=2	1	1	1	1	1.4	97.169	0	0	0			A0A024R231;Q9Y2T3;B3KUM3;Q5SZC6;Q5SZC5;H0YDZ7;B4DIP8;Q5SZC3	A0A024R231_HUMAN Guanine deaminase OS=Homo sapiens OX=9606 GN=GDA PE=3 SV=1;GUAD_HUMAN Guanine deaminase OS=Homo sapiens OX=9606 GN=GDA PE=1 SV=1;B3KUM3_HUMAN cDNA FLJ40221 fis, clone TESTI2021736, highly similar to Guanine deaminase OS=Homo sapiens OX=960	8	7	7	7	19.2	51.002	20218000	0	20218000
Q14980	NUMA1_HUMAN Nuclear mitotic apparatus protein 1 OS=Homo sapiens OX=9606 GN=NUMA1 PE=1 SV=2	1	1	1	1	0.5	238.26	0	0	0			Q53YD7;P26641;B4DUP0;B4DUK7;Q2F838;B4DSR4	Q53YD7_HUMAN EEF1G protein OS=Homo sapiens OX=9606 GN=EEF1G PE=2 SV=1;EF1G_HUMAN Elongation factor 1-gamma OS=Homo sapiens OX=9606 GN=EEF1G PE=1 SV=3;B4DUP0_HUMAN cDNA FLJ59433, highly similar to Elongation factor 1-gamma OS=Homo sapiens OX=9606 PE=2 SV=1	6	5	5	5	14.4	50.118	20373000	266180	20107000
Q15057	ACAP2_HUMAN Arf-GAP with coiled-coil, ANK repeat and PH domain-containing protein 2 OS=Homo sapiens OX=9606 GN=ACAP2 PE=1 SV=3	1	1	1	1	1	88.028	13360000	0	13360000			B7Z2X4;B7Z992;A0A0A0MS51;B7Z9A0;B7Z6N2;A0A0A0MT01;CON__Q3SX14;A0A384MEF1;P06396;B7Z4U6;Q5T0I0;A0A0U1RQL8;B3KS49;Q69YR8;Q5T0H8;V9H1C1	B7Z2X4_HUMAN cDNA FLJ53327, highly similar to Gelsolin OS=Homo sapiens OX=9606 PE=2 SV=1;B7Z992_HUMAN cDNA FLJ53698, highly similar to Gelsolin OS=Homo sapiens OX=9606 PE=2 SV=1;A0A0A0MS51_HUMAN Gelsolin OS=Homo sapiens OX=9606 GN=GSN PE=1 SV=1;B7Z9A0_HUMA	16	7	7	7	12.5	77.788	20048000	0	20048000
Q15084	PDIA6_HUMAN Protein disulfide-isomerase A6 OS=Homo sapiens OX=9606 GN=PDIA6 PE=1 SV=1	1	1	1	1	2.5	48.121	0	0	0			A0A0F7L0Q8;B4DXZ6;A0A0F7L1S3;A0A0F7KYT8;P51114;E7EU85;B4DGH9;E9PFF5;B4DM21;B4DM78;C9JZE0;C9JY20;C9JAJ4;H7C4S4	A0A0F7L0Q8_HUMAN Fragile X mental retardation autosomal homolog variant p5FK OS=Homo sapiens OX=9606 GN=FXR1 PE=2 SV=1;B4DXZ6_HUMAN Fragile X mental retardation syndrome-related protein 1 OS=Homo sapiens OX=9606 GN=FXR1 PE=1 SV=1;A0A0F7L1S3_HUMAN Fragile X	14	6	6	5	13.8	67.27	20016000	0	20016000
Q15149	PLEC_HUMAN Plectin OS=Homo sapiens OX=9606 GN=PLEC PE=1 SV=3	1	21	21	21	4.4	531.78	2326300	0	2326300			B3KRR1;B3KSL5;A0A0A6YYJ8;Q9Y383;B8ZZ10;A8MYV2;D3DU41;Q1W6G4;Q53G47;Q9NQ29;B8ZZ09	B3KRR1_HUMAN cDNA FLJ34725 fis, clone MESAN2005958, highly similar to RNA-binding protein Luc7-like 2 OS=Homo sapiens OX=9606 PE=2 SV=1;B3KSL5_HUMAN cDNA FLJ36545 fis, clone TRACH2006670, highly similar to RNA-binding protein Luc7-like 2 OS=Homo sapiens OX	11	5	5	5	17.7	40.491	19975000	0	19975000
Q15746	MYLK_HUMAN Myosin light chain kinase, smooth muscle OS=Homo sapiens OX=9606 GN=MYLK PE=1 SV=4	1	3	3	3	1.7	210.71	453460	0	453460			Q08211;Q58F26;Q6PJK6;B3KU66	DHX9_HUMAN ATP-dependent RNA helicase A OS=Homo sapiens OX=9606 GN=DHX9 PE=1 SV=4	4	15	15	15	12	140.96	19954000	0	19954000
Q16629	SRSF7_HUMAN Serine/arginine-rich splicing factor 7 OS=Homo sapiens OX=9606 GN=SRSF7 PE=1 SV=1	1	1	1	1	5	27.366	3351800	0	3351800			F4ZW64;A8K590;F4ZW65;A0A024R7C7;Q12906;F4ZW66;B4DFG4;Q59GP7;B4DDF3;A0A0S2Z5K8;V9HWK4;Q96SI9;K7EQR9	F4ZW64_HUMAN NF90a OS=Homo sapiens OX=9606 PE=2 SV=1;A8K590_HUMAN cDNA FLJ77456, highly similar to Homo sapiens interleukin enhancer binding factor 3, 90kDa (ILF3), transcript variant 2, mRNA OS=Homo sapiens OX=9606 PE=2 SV=1;F4ZW65_HUMAN NF90b OS=Homo sap	13	9	9	9	15.1	75.96	19824000	0	19824000
Q16643	DREB_HUMAN Drebrin OS=Homo sapiens OX=9606 GN=DBN1 PE=1 SV=4	1	9	9	9	18.5	71.428	23974000	0	23974000			B4DKS8;A0A024R7T3;P52597;B4DP00;B4DFK9	B4DKS8_HUMAN cDNA FLJ57121, highly similar to Heterogeneous nuclear ribonucleoprotein F OS=Homo sapiens OX=9606 PE=2 SV=1;A0A024R7T3_HUMAN Heterogeneous nuclear ribonucleoprotein F, isoform CRA_a OS=Homo sapiens OX=9606 GN=HNRPF PE=4 SV=1;HNRPF_HUMAN Heter	5	4	3	3	18.3	37.255	19690000	0	19690000
Q16891	MIC60_HUMAN MICOS complex subunit MIC60 OS=Homo sapiens OX=9606 GN=IMMT PE=1 SV=1	1	2	2	2	3	83.677	2333700	0	2333700			H3BLV0;B2R658;A0A172WBW8;B1AP13;H7BY55;P08174;Q8TD12;Q8TD11;Q8TD13;A0A223PIC2;B4DPY4;B1AP15;B4DUF2	H3BLV0_HUMAN Complement decay-accelerating factor (Fragment) OS=Homo sapiens OX=9606 GN=CD55 PE=1 SV=1;B2R658_HUMAN cDNA, FLJ92802, highly similar to Homo sapiens decay accelerating factor for complement (CD55, Cromerblood group system) (DAF), mRNA OS=Homo	13	3	3	3	9.2	35.695	19660000	0	19660000
Q27J81	INF2_HUMAN Inverted formin-2 OS=Homo sapiens OX=9606 GN=INF2 PE=1 SV=2	1	1	1	1	0.9	135.62	326430	0	326430			A0A5C2GDB9	A0A5C2GDB9_HUMAN IGH + IGL c33_light_IGKV1D-39_IGKJ1 (Fragment) OS=Homo sapiens OX=9606 PE=2 SV=1	1	1	1	1	15	11.591	61843000	42331000	19513000
Q2M3D2	EX3L2_HUMAN Exocyst complex component 3-like protein 2 OS=Homo sapiens OX=9606 GN=EXOC3L2 PE=2 SV=1	1	1	1	1	4.4	45.858	1216100000	1216100000	0			Q96IZ0;H0YHP5;H0YI16;B7ZLX4;D6W5R0;A4D1I0;Q9ULJ8	PAWR_HUMAN PRKC apoptosis WT1 regulator protein OS=Homo sapiens OX=9606 GN=PAWR PE=1 SV=1	7	5	5	5	22.6	36.567	19427000	0	19427000
Q3LXA3	TKFC_HUMAN Triokinase/FMN cyclase OS=Homo sapiens OX=9606 GN=TKFC PE=1 SV=2	1	1	1	1	1.7	58.946	660320	660320	0			A0A5C2G8R9;A0A5C2G2A3;A0A5C2G204;A0A5C2G1Q5;A0A5C2G123;A0A5C2G0A0;A0A5C2FZT9;A0A5C2FZS5;A0A5C2FXX1;A0A5C2FVE8;A0A5C2G301;A0A5C2G2Q3;A0A5C2GWW8;A0A5C2FXQ3;A0A5C2FXP8;A0A5C2GDY5	A0A5C2G8R9_HUMAN IGL c205_light_IGKV4-1_IGKJ1 (Fragment) OS=Homo sapiens OX=9606 PE=2 SV=1;A0A5C2G2A3_HUMAN IGL c3401_light_IGKV4-1_IGKJ4 (Fragment) OS=Homo sapiens OX=9606 PE=2 SV=1;A0A5C2G204_HUMAN IGL c3199_light_IGKV4-1_IGKJ2 (Fragment) OS=Homo sapiens	16	2	2	2	13.3	12.42	55583000	36223000	19360000
Q3YBM2	T176B_HUMAN Transmembrane protein 176B OS=Homo sapiens OX=9606 GN=TMEM176B PE=1 SV=2	1	1	1	1	5.6	29.056	0	0	0			O15511	ARPC5_HUMAN Actin-related protein 2/3 complex subunit 5 OS=Homo sapiens OX=9606 GN=ARPC5 PE=1 SV=3	1	1	1	1	7.9	16.32	19254000	0	19254000
Q49AJ0	F135B_HUMAN Protein FAM135B OS=Homo sapiens OX=9606 GN=FAM135B PE=2 SV=2	1	1	1	1	0.9	155.77	4940100	0	4940100			Q5RLJ0;Q549M8;Q9Y224;G3V4C6;H0YJB9;G3V4E7	Q5RLJ0_HUMAN CLE OS=Homo sapiens OX=9606 PE=2 SV=1;Q549M8_HUMAN CLE7 OS=Homo sapiens OX=9606 GN=C14orf166 PE=2 SV=1;RTRAF_HUMAN RNA transcription, translation and transport factor protein OS=Homo sapiens OX=9606 GN=RTRAF PE=1 SV=1;G3V4C6_HUMAN RNA transcri	6	5	5	5	18.4	27.969	19220000	0	19220000
Q5M775	CYTSB_HUMAN Cytospin-B OS=Homo sapiens OX=9606 GN=SPECC1 PE=1 SV=1	1	2	2	2	2	118.58	374710	0	374710			H0YGG7;B4E190;B4DN70;A0A024R3Q0;A0A024R0Y6;P84077;P61204	H0YGG7_HUMAN Uncharacterized protein (Fragment) OS=Homo sapiens OX=9606 PE=1 SV=1;B4E190_HUMAN cDNA FLJ57770, moderately similar to ADP-ribosylation factor 3 OS=Homo sapiens OX=9606 PE=2 SV=1;B4DN70_HUMAN cDNA FLJ51902, highly similar to ADP-ribosylation f	7	1	1	1	24.2	6.7875	18979000	0	18979000
Q5SSJ5	HP1B3_HUMAN Heterochromatin protein 1-binding protein 3 OS=Homo sapiens OX=9606 GN=HP1BP3 PE=1 SV=1	1	1	1	1	2	61.206	0	0	0			H3BQ34;A0A024R609;H3BTN5;B4DRT3;V9HWB8;A0A024R5Z9;P14618;B4DNK4;H3BT25;H3BUW1;H3BTJ2;Q8WUW7;Q504U3;H3BR70	H3BQ34_HUMAN Pyruvate kinase OS=Homo sapiens OX=9606 GN=PKM PE=1 SV=1;A0A024R609_HUMAN Pyruvate kinase OS=Homo sapiens OX=9606 GN=PKM2 PE=3 SV=1;H3BTN5_HUMAN Pyruvate kinase (Fragment) OS=Homo sapiens OX=9606 GN=PKM PE=1 SV=1;B4DRT3_HUMAN Pyruvate kinase O	14	4	4	4	14.9	30.72	20532000	1774300	18758000
Q5SW79	CE170_HUMAN Centrosomal protein of 170 kDa OS=Homo sapiens OX=9606 GN=CEP170 PE=1 SV=1	1	1	1	1	0.9	175.29	0	0	0			A4QPB0;A0A024RC65;P46940;A0A0J9YXZ5;H0YLE8;Q6P1N4;B4E2M0;B4DNP4;Q5FWG8;Q05DN7;H0YKA5;A0A087X225;Q96PA3;F2Z2E2;A2RRC9;Q86VI3	A4QPB0_HUMAN IQ motif containing GTPase activating protein 1 OS=Homo sapiens OX=9606 GN=IQGAP1 PE=1 SV=1;A0A024RC65_HUMAN HCG1991735, isoform CRA_a OS=Homo sapiens OX=9606 GN=hCG_1991735 PE=4 SV=1;IQGA1_HUMAN Ras GTPase-activating-like protein IQGAP1 OS=Ho	16	21	21	21	13.9	189.28	18707000	179340	18527000
Q68DL7	CR063_HUMAN Uncharacterized protein C18orf63 OS=Homo sapiens OX=9606 GN=C18orf63 PE=2 SV=2	1	1	1	1	1	77.23	0	0	0			A7BI36;Q9P2E9;A1A5C4;A0A087WVV2;F8W7S5;A1A5C5;B3KSG1;A0A087WU26;Q32NB1;A2A2S5;V9GY78	A7BI36_HUMAN p180/ribosome receptor OS=Homo sapiens OX=9606 GN=RRBP1 PE=2 SV=2;RRBP1_HUMAN Ribosome-binding protein 1 OS=Homo sapiens OX=9606 GN=RRBP1 PE=1 SV=5;A1A5C4_HUMAN RRBP1 protein OS=Homo sapiens OX=9606 GN=RRBP1 PE=2 SV=1;A0A087WVV2_HUMAN Ribosome	11	21	21	21	20.8	165.75	18106000	0	18106000
Q69YQ0	CYTSA_HUMAN Cytospin-A OS=Homo sapiens OX=9606 GN=SPECC1L PE=1 SV=2	1	10	10	10	9.5	124.6	4877600	0	4877600			Q76MU0;Q53HG7;A0A384MDY8;Q14247;A0A024R5M3;A0A0B6XJY7	Q76MU0_HUMAN Cortactin (Fragment) OS=Homo sapiens OX=9606 GN=EMS1 PE=4 SV=1;Q53HG7_HUMAN Cortactin isoform a variant (Fragment) OS=Homo sapiens OX=9606 PE=2 SV=1;A0A384MDY8_HUMAN Epididymis secretory sperm binding protein OS=Homo sapiens OX=9606 PE=2 SV=1;	6	7	7	7	22.6	35.688	17914000	37564	17876000
Q6DN90	IQEC1_HUMAN IQ motif and SEC7 domain-containing protein 1 OS=Homo sapiens OX=9606 GN=IQSEC1 PE=1 SV=1	1	1	1	1	0.7	108.31	13263000	200900	13062000			B2RMV2;A0A494C1J1;Q69YQ0;C9J8U1;F8WAN1;Q59GT7;C9JLY8	B2RMV2_HUMAN CYTSA protein OS=Homo sapiens OX=9606 GN=CYTSA PE=2 SV=1;A0A494C1J1_HUMAN Cytospin-A OS=Homo sapiens OX=9606 GN=SPECC1L PE=1 SV=1;CYTSA_HUMAN Cytospin-A OS=Homo sapiens OX=9606 GN=SPECC1L PE=1 SV=2;C9J8U1_HUMAN Cytospin-A (Fragment) OS=Homo sa	7	14	14	14	15.9	124.57	17764000	0	17764000
Q6ECI4	ZN470_HUMAN Zinc finger protein 470 OS=Homo sapiens OX=9606 GN=ZNF470 PE=2 SV=3	1	1	1	1	1.4	82.649	85808000	58342000	27466000			Q6IAW5;B3KQF5;B3KNG6;A0A024R755;O43852;B3KQK3;H0Y875	Q6IAW5_HUMAN CALU protein OS=Homo sapiens OX=9606 GN=CALU PE=2 SV=1;B3KQF5_HUMAN cDNA FLJ90381 fis, clone NT2RP2005035, highly similar to Calumenin OS=Homo sapiens OX=9606 PE=2 SV=1;B3KNG6_HUMAN cDNA FLJ14554 fis, clone NT2RM2001839, highly similar to Calu	7	4	4	4	19	37.106	17724000	0	17724000
Q6NYC8	PPR18_HUMAN Phostensin OS=Homo sapiens OX=9606 GN=PPP1R18 PE=1 SV=1	1	1	1	1	3.8	67.942	796910	0	796910			U3KPZ0;B4DUI5;V9HWK1;Q53HE2;P60174;U3KPS5;U3KQF3;Q2QD09	U3KPZ0_HUMAN Triosephosphate isomerase (Fragment) OS=Homo sapiens OX=9606 GN=TPI1 PE=1 SV=1;B4DUI5_HUMAN Triosephosphate isomerase OS=Homo sapiens OX=9606 PE=2 SV=1;V9HWK1_HUMAN Triosephosphate isomerase OS=Homo sapiens OX=9606 GN=HEL-S-49 PE=2 SV=1;Q53HE2	8	2	2	2	23	12.437	18257000	533640	17723000
Q6NZI2	CAVN1_HUMAN Caveolae-associated protein 1 OS=Homo sapiens OX=9606 GN=CAVIN1 PE=1 SV=1	1	1	1	1	2.8	43.476	5433000	0	5433000			CON__ENSEMBL:ENSBTAP00000014147		1	1	1	1	13.3	11.756	21996000	4540300	17455000
Q6PCD5	RFWD3_HUMAN E3 ubiquitin-protein ligase RFWD3 OS=Homo sapiens OX=9606 GN=RFWD3 PE=1 SV=3	1	1	1	1	1.4	85.093	0	0	0			B4DL87;V9HW43;P04792;F8WE04	B4DL87_HUMAN cDNA FLJ52243, highly similar to Heat-shock protein beta-1 OS=Homo sapiens OX=9606 PE=2 SV=1;V9HW43_HUMAN Epididymis secretory protein Li 102 OS=Homo sapiens OX=9606 GN=HEL-S-102 PE=2 SV=1;HSPB1_HUMAN Heat shock protein beta-1 OS=Homo sapiens	4	3	3	3	13.5	18.536	17326000	0	17326000
Q6WCQ1	MPRIP_HUMAN Myosin phosphatase Rho-interacting protein OS=Homo sapiens OX=9606 GN=MPRIP PE=1 SV=3	1	4	4	4	5.6	116.53	1017700	0	1017700			V9HWF4;P00558;B4E1H9;B4DHB3;A0A140VJR3;P07205;B4DWQ3;B4DHM5;V9HW85	V9HWF4_HUMAN Phosphoglycerate kinase OS=Homo sapiens OX=9606 GN=HEL-S-68p PE=2 SV=1;PGK1_HUMAN Phosphoglycerate kinase 1 OS=Homo sapiens OX=9606 GN=PGK1 PE=1 SV=3;B4E1H9_HUMAN Phosphoglycerate kinase OS=Homo sapiens OX=9606 PE=2 SV=1;B4DHB3_HUMAN Phosphogl	9	6	6	6	19.2	44.614	17656000	375300	17281000
Q6ZSK4	NTAS1_HUMAN Putative uncharacterized protein NTM-AS1 OS=Homo sapiens OX=9606 GN=NTM-AS1 PE=5 SV=1	1	1	1	1	10	15.188	32787000	10417000	22370000			P04899;Q96C71;Q93020;B3KP24;B3KX51;P63096;A0A3B3IUA8;Q6LCB5;B3KP89;A0A142CHG9;P09471;O43383;A0A3B3ITG4;A0A3B3IRK0;A0A3B3IU77;A0A3B3IS42;A0A1W2PRE1;A0A3B3ITX3;A2A2R6;A0A1W2PQK2;A0A087WTB6;Q5JWD1;H0Y7E8;A0A1W2PRJ7;A0A087WZE5;F8WE78;A0A1W2PS82;A0A3B3ITM0;Q5JWE9;H3BTM2;A0A1W2PP38;H0Y7F4;Q8N6I9;A1LQ23;Q8N2B4;Q5T697;A0A024R097;A8K1Y9;P11488;P19087;A8MTJ3;P38405	GNAI2_HUMAN Guanine nucleotide-binding protein G(i) subunit alpha-2 OS=Homo sapiens OX=9606 GN=GNAI2 PE=1 SV=3;Q96C71_HUMAN GNAI2 protein OS=Homo sapiens OX=9606 GN=GNAI2 PE=2 SV=1;Q93020_HUMAN GTP-binding regulatory protein Gi alpha-2 chain (Fragment) OS=	42	6	2	2	19.2	40.45	17233000	0	17233000
Q7L804	RFIP2_HUMAN Rab11 family-interacting protein 2 OS=Homo sapiens OX=9606 GN=RAB11FIP2 PE=1 SV=1	1	1	1	1	1.8	58.278	0	0	0			F8W6I7;Q6IPF2;A0A024RB53;A0A024RAZ7;P09651;F8W646;B4DP35;B4E0B5;Q9BSM5;A0A024RC46;F8VYN5;F8VTQ5;Q3MI39;H0YH80;F8VZ49;A0A2R8Y4L2;Q0VAC0;A0A024QZ98;Q32P51	F8W6I7_HUMAN Heterogeneous nuclear ribonucleoprotein A1 OS=Homo sapiens OX=9606 GN=HNRNPA1 PE=1 SV=2;Q6IPF2_HUMAN Heterogeneous nuclear ribonucleoprotein A1 OS=Homo sapiens OX=9606 GN=HNRPA1 PE=2 SV=1;A0A024RB53_HUMAN Epididymis secretory sperm binding pro	19	3	3	3	13.7	33.155	17151000	0	17151000
Q7Z2W4	ZCCHV_HUMAN Zinc finger CCCH-type antiviral protein 1 OS=Homo sapiens OX=9606 GN=ZC3HAV1 PE=1 SV=3	1	1	1	1	1.7	101.43	0	0	0			E5RIT6;Q9UNX3;E5RHH1	E5RIT6_HUMAN 60S ribosomal protein L26-like 1 (Fragment) OS=Homo sapiens OX=9606 GN=RPL26L1 PE=1 SV=1;RL26L_HUMAN 60S ribosomal protein L26-like 1 OS=Homo sapiens OX=9606 GN=RPL26L1 PE=1 SV=1	3	7	1	1	45.3	15.207	16983000	0	16983000
Q7Z406	MYH14_HUMAN Myosin-14 OS=Homo sapiens OX=9606 GN=MYH14 PE=1 SV=2	1	11	7	7	6.5	227.87	575240	0	575240			A0A5C2GTH8;A0A5C2GFY2;A0A5C2G703;A0A5C2G124;A0A5C2FW10	A0A5C2GTH8_HUMAN IG c741_light_IGKV1D-39_IGKJ1 (Fragment) OS=Homo sapiens OX=9606 PE=2 SV=1;A0A5C2GFY2_HUMAN IGH + IGL c81_light_IGKV1D-39_IGKJ1 (Fragment) OS=Homo sapiens OX=9606 PE=2 SV=1;A0A5C2G703_HUMAN IGL c168_light_IGKV1-12_IGKJ5 (Fragment) OS=Homo	5	1	1	1	15.1	11.7	46940000	30076000	16864000
Q7Z417	NUFP2_HUMAN Nuclear fragile X mental retardation-interacting protein 2 OS=Homo sapiens OX=9606 GN=NUFIP2 PE=1 SV=1	1	1	1	1	1.9	76.12	322320	0	322320			B7Z2Z1;B7ZLP5;A8K329;Q15424;B7Z1C7;B7Z2F6;B7Z5X3;B7Z959;Q14151;A0PJ47;K7EII0;K7ES42;B7Z2H3	B7Z2Z1_HUMAN cDNA FLJ59523, highly similar to Scaffold attachment factor B OS=Homo sapiens OX=9606 PE=2 SV=1;B7ZLP5_HUMAN SAFB protein OS=Homo sapiens OX=9606 GN=SAFB PE=2 SV=1;A8K329_HUMAN cDNA FLJ76656, highly similar to Homo sapiens scaffold attachment	13	9	9	9	13.1	91.084	16703000	0	16703000
Q86UE4	LYRIC_HUMAN Protein LYRIC OS=Homo sapiens OX=9606 GN=MTDH PE=1 SV=2	1	2	2	2	3.8	63.836	754330	0	754330			Q00839;B3KX72;Q96BA7	HNRPU_HUMAN Heterogeneous nuclear ribonucleoprotein U OS=Homo sapiens OX=9606 GN=HNRNPU PE=1 SV=6;B3KX72_HUMAN cDNA FLJ44920 fis, clone BRAMY3011501, highly similar to Heterogeneous nuclear ribonucleoprotein U OS=Homo sapiens OX=9606 PE=2 SV=1;Q96BA7_HUMAN	3	25	2	2	27.2	90.583	16520000	0	16520000
Q86V48	LUZP1_HUMAN Leucine zipper protein 1 OS=Homo sapiens OX=9606 GN=LUZP1 PE=1 SV=2	1	2	2	2	2	120.27	426900	0	426900			E9PQ49;E9PI39;E9PK01;A0A087X1X7;Q71RH4;Q9H7G6;D3DWK1;B2RAR6;E9PRY8;P29692;E9PMW7;E9PIZ1;E9PPR1;E9PL12;E9PL71;H0YCK7;Q9BW34;E9PN91;H0YE58;H0YE72;A4D1M6;A0A024R3W7;E9PQZ1;P24534	E9PQ49_HUMAN Elongation factor 1-delta (Fragment) OS=Homo sapiens OX=9606 GN=EEF1D PE=1 SV=8;E9PI39_HUMAN Elongation factor 1-delta (Fragment) OS=Homo sapiens OX=9606 GN=EEF1D PE=1 SV=1;E9PK01_HUMAN Elongation factor 1-delta (Fragment) OS=Homo sapiens OX=9	24	3	3	3	21.7	21.824	16337000	0	16337000
Q86XZ4	SPAS2_HUMAN Spermatogenesis-associated serine-rich protein 2 OS=Homo sapiens OX=9606 GN=SPATS2 PE=1 SV=1	1	1	1	1	2.8	59.544	0	0	0			H0Y704;Q6MZQ8;O15231;B4E2L1;H7BZT5;Q7Z3Q8;H7C1R1;B3KPM4	H0Y704_HUMAN Zinc finger protein 185 (Fragment) OS=Homo sapiens OX=9606 GN=ZNF185 PE=1 SV=2;Q6MZQ8_HUMAN Uncharacterized protein DKFZp686B22130 (Fragment) OS=Homo sapiens OX=9606 GN=DKFZp686B22130 PE=2 SV=1;ZN185_HUMAN Zinc finger protein 185 OS=Homo sapie	8	8	8	8	30.8	47.401	16333000	0	16333000
Q8IVT2	MISP_HUMAN Mitotic interactor and substrate of PLK1 OS=Homo sapiens OX=9606 GN=MISP PE=1 SV=1	1	1	1	1	2.2	75.356	0	0	0			A0A5C2G1P1;A0A5C2GJW8;A0A5C2G6A6;A0A5C2G3J5;A0A5C2G1A3;A0A5C2FV52;A0A5C2FYU6	A0A5C2G1P1_HUMAN IGL c1387_light_IGKV4-1_IGKJ4 (Fragment) OS=Homo sapiens OX=9606 PE=2 SV=1;A0A5C2GJW8_HUMAN IG c1034_light_IGKV4-1_IGKJ1 (Fragment) OS=Homo sapiens OX=9606 PE=2 SV=1;A0A5C2G6A6_HUMAN IGL c1943_light_IGKV4-1_IGKJ4 (Fragment) OS=Homo sapiens	7	1	1	1	13.5	12.164	34808000	18583000	16225000
Q8IVV2	LOXH1_HUMAN Lipoxygenase homology domain-containing protein 1 OS=Homo sapiens OX=9606 GN=LOXHD1 PE=2 SV=4	1	1	1	1	0.6	235.67	0	0	0			A0A384MQX1;P02545;Q5I6Y5;Q3BDU5;W8QEH3;Q8N519;Q5TCI8;H0YAB0;A0A0C4DGC5;W5X314;B4DFR3	A0A384MQX1_HUMAN Epididymis secretory sperm binding protein OS=Homo sapiens OX=9606 PE=2 SV=1;LMNA_HUMAN Prelamin-A/C OS=Homo sapiens OX=9606 GN=LMNA PE=1 SV=1;Q5I6Y5_HUMAN Epididymis secretory sperm binding protein OS=Homo sapiens OX=9606 GN=LMNA PE=2 SV=	11	11	11	11	23	74.139	16576000	536100	16040000
Q8IWS0	PHF6_HUMAN PHD finger protein 6 OS=Homo sapiens OX=9606 GN=PHF6 PE=1 SV=1	1	1	1	1	4.4	41.29	0	0	0			E9PLA9;B4DSF8;Q14444;G3V153;B3KXU8	E9PLA9_HUMAN Caprin-1 (Fragment) OS=Homo sapiens OX=9606 GN=CAPRIN1 PE=1 SV=1;B4DSF8_HUMAN cDNA FLJ57278 OS=Homo sapiens OX=9606 PE=2 SV=1;CAPR1_HUMAN Caprin-1 OS=Homo sapiens OX=9606 GN=CAPRIN1 PE=1 SV=2;G3V153_HUMAN Caprin-1 OS=Homo sapiens OX=9606 GN=CA	5	2	2	2	10.2	20.236	15720000	0	15720000
Q8IY51	TIGD4_HUMAN Tigger transposable element-derived protein 4 OS=Homo sapiens OX=9606 GN=TIGD4 PE=2 SV=2	1	1	1	1	1.6	57.467	1852900	0	1852900			C9JYH9;C9JZT7;B4DMU5;A0A024R2Z6;Q9BVP2	C9JYH9_HUMAN Guanine nucleotide-binding protein-like 3 (Fragment) OS=Homo sapiens OX=9606 GN=GNL3 PE=1 SV=1;C9JZT7_HUMAN Guanine nucleotide-binding protein-like 3 (Fragment) OS=Homo sapiens OX=9606 GN=GNL3 PE=1 SV=8;B4DMU5_HUMAN Guanine nucleotide-binding	5	1	1	1	18.8	11.655	15629000	0	15629000
Q8IYU2	HACE1_HUMAN E3 ubiquitin-protein ligase HACE1 OS=Homo sapiens OX=9606 GN=HACE1 PE=1 SV=2	1	1	1	1	1.1	102.34	934230	0	934230			F8VVM2;Q8NCF7;Q53HC3;B2RE88;A0A024RBE8;A0A024RBH9;Q00325;F8VZL5;F8VWR4;F8VWQ0	F8VVM2_HUMAN Phosphate carrier protein, mitochondrial OS=Homo sapiens OX=9606 GN=SLC25A3 PE=1 SV=1;Q8NCF7_HUMAN cDNA FLJ90278 fis, clone NT2RP1000325, highly similar to Phosphate carrier protein, mitochondrialprecursor OS=Homo sapiens OX=9606 PE=2 SV=1;Q53	10	2	2	2	5.9	36.161	15950000	442780	15507000
Q8N3V7	SYNPO_HUMAN Synaptopodin OS=Homo sapiens OX=9606 GN=SYNPO PE=1 SV=2	1	1	1	1	1.6	99.462	312450	0	312450			P27348;B4DY04;Q53S41;B4DMT8;Q53RR5;E9PG15;B2R6N6;A0A024R1K7;Q04917;I3L0W5;F8WEB6;A2IDB1;Q9H4N8	1433T_HUMAN 14-3-3 protein theta OS=Homo sapiens OX=9606 GN=YWHAQ PE=1 SV=1;B4DY04_HUMAN cDNA FLJ51144, highly similar to 14-3-3 protein theta OS=Homo sapiens OX=9606 PE=2 SV=1;Q53S41_HUMAN Uncharacterized protein YWHAQ (Fragment) OS=Homo sapiens OX=9606 G	13	5	2	2	24.5	27.764	15150000	0	15150000
Q8N907	DAND5_HUMAN DAN domain family member 5 OS=Homo sapiens OX=9606 GN=DAND5 PE=2 SV=1	1	1	1	1	7.9	20.18	1469800	0	1469800			M0R0F0;A0A024R4Q8;M0R0R2;P46782;Q53G25;M0QZN2;Q59EK8	M0R0F0_HUMAN 40S ribosomal protein S5 (Fragment) OS=Homo sapiens OX=9606 GN=RPS5 PE=1 SV=1;A0A024R4Q8_HUMAN Ribosomal protein S5, isoform CRA_a OS=Homo sapiens OX=9606 GN=RPS5 PE=3 SV=1;M0R0R2_HUMAN 40S ribosomal protein S5 OS=Homo sapiens OX=9606 GN=RPS5	7	4	4	4	16	22.391	15073000	0	15073000
Q8NC51	PAIRB_HUMAN Plasminogen activator inhibitor 1 RNA-binding protein OS=Homo sapiens OX=9606 GN=SERBP1 PE=1 SV=2	1	3	3	3	9.3	44.965	11645000	0	11645000			A0A024R8W0;P38919;I3L3H2;J3QL52;Q96B07	A0A024R8W0_HUMAN DEAD (Asp-Glu-Ala-Asp) box polypeptide 48, isoform CRA_a OS=Homo sapiens OX=9606 GN=DDX48 PE=3 SV=1;IF4A3_HUMAN Eukaryotic initiation factor 4A-III OS=Homo sapiens OX=9606 GN=EIF4A3 PE=1 SV=4;I3L3H2_HUMAN Eukaryotic initiation factor 4A-II	5	8	7	7	21.9	46.871	14913000	0	14913000
Q8NE71	ABCF1_HUMAN ATP-binding cassette sub-family F member 1 OS=Homo sapiens OX=9606 GN=ABCF1 PE=1 SV=2	1	1	1	1	1.3	95.925	699050	0	699050			B3KSG3;A0A2Z4N5U1;A0A3B3IS55;O14639;B4DQA3;J3QSX6;B7Z4H1;F8W8M4;A0A0A0MRL6;H0Y7N6;F6XFR5;A0A494C1P1;A0A494C1G0	B3KSG3_HUMAN cDNA FLJ36152 fis, clone TESTI2025403, highly similar to Actin-binding LIM protein 1 OS=Homo sapiens OX=9606 PE=2 SV=1;A0A2Z4N5U1_HUMAN AbLIM1 OS=Homo sapiens OX=9606 PE=2 SV=1;A0A3B3IS55_HUMAN Actin-binding LIM protein 1 OS=Homo sapiens OX=96	13	7	7	7	16.4	60.189	14889000	0	14889000
Q8NGL6	O4A15_HUMAN Olfactory receptor 4A15 OS=Homo sapiens OX=9606 GN=OR4A15 PE=3 SV=3	1	1	1	1	2.6	38.827	19585000	7513700	12071000			C9J0J7;G5E9Q6;B4DNH1;D3DNI2;D3DNI3;C9J712;C9JQ45;P35080	C9J0J7_HUMAN Profilin OS=Homo sapiens OX=9606 GN=PFN2 PE=1 SV=1;G5E9Q6_HUMAN Profilin OS=Homo sapiens OX=9606 GN=PFN2 PE=1 SV=1;B4DNH1_HUMAN Profilin OS=Homo sapiens OX=9606 PE=2 SV=1;D3DNI2_HUMAN Profilin (Fragment) OS=Homo sapiens OX=9606 GN=PFN2 PE=3 SV	8	2	2	2	27.5	9.8402	17438000	2832400	14606000
Q8WV41	SNX33_HUMAN Sorting nexin-33 OS=Homo sapiens OX=9606 GN=SNX33 PE=1 SV=1	1	1	1	1	1.7	65.264	1479300	0	1479300			A0A087WTA8;A0A384MDU2;A0A0S2Z3H5;P08123;B4DN66;A0A0S2Z3K0	A0A087WTA8_HUMAN Collagen alpha-2(I) chain OS=Homo sapiens OX=9606 GN=COL1A2 PE=1 SV=1;A0A384MDU2_HUMAN Collagen, type I, alpha 2, isoform CRA_c OS=Homo sapiens OX=9606 GN=COL1A2 PE=2 SV=1;A0A0S2Z3H5_HUMAN Collagen type I alpha 2 isoform 1 (Fragment) OS=Ho	6	3	3	3	1.9	129.15	17504000	3015400	14488000
Q8WWI1	LMO7_HUMAN LIM domain only protein 7 OS=Homo sapiens OX=9606 GN=LMO7 PE=1 SV=3	1	19	19	19	13.1	192.69	23940000	0	23940000			P62304	RUXE_HUMAN Small nuclear ribonucleoprotein E OS=Homo sapiens OX=9606 GN=SNRPE PE=1 SV=1	1	1	1	1	12	10.803	14394000	0	14394000
Q8WWM7	ATX2L_HUMAN Ataxin-2-like protein OS=Homo sapiens OX=9606 GN=ATXN2L PE=1 SV=2	1	1	1	1	1	113.37	403410	0	403410			P49916;B7Z6I3;K7ERZ5;K7EQB6;K7EJR4;K7ENR9;Q96DF0	DNLI3_HUMAN DNA ligase 3 OS=Homo sapiens OX=9606 GN=LIG3 PE=1 SV=2;B7Z6I3_HUMAN DNA ligase OS=Homo sapiens OX=9606 PE=2 SV=1	7	12	12	12	15.6	112.91	14257000	0	14257000
Q8WZ42	TITIN_HUMAN Titin OS=Homo sapiens OX=9606 GN=TTN PE=1 SV=4	1	1	1	1	0.1	3816	21794	21794	0			Q75MT5;B5BUD2;P35250;A0A087WVY3;H7C5S7;H7C5P1;H7C5Q7;F8WC37;H7C5A0;H7C5G4;H7C5P4	Q75MT5_HUMAN Replication factor C (Activator 1) 2, 40kDa OS=Homo sapiens OX=9606 GN=RFC2 PE=2 SV=1;B5BUD2_HUMAN Replication factor C 2 isoform 1 (Fragment) OS=Homo sapiens OX=9606 GN=RFC2 PE=2 SV=1;RFC2_HUMAN Replication factor C subunit 2 OS=Homo sapiens	11	3	3	3	12.2	35.243	14107000	0	14107000
Q92499	DDX1_HUMAN ATP-dependent RNA helicase DDX1 OS=Homo sapiens OX=9606 GN=DDX1 PE=1 SV=2	1	2	2	2	3.2	82.431	1436100	0	1436100			H6VRG2	H6VRG2_HUMAN Keratin 1 OS=Homo sapiens OX=9606 GN=KRT1 PE=3 SV=1	1	30	1	0	48.4	66.065	41204000	27221000	13983000
Q92522	H1X_HUMAN Histone H1x OS=Homo sapiens OX=9606 GN=H1FX PE=1 SV=1	1	1	1	1	7	22.487	0	0	0			A0A5C2FY90;A0A5C2GTK4;A0A5C2GSY1;A0A5C2G048;A0A5C2H0G6;A0A5C2H098;A0A5C2GSV4;A0A5C2GS94;A0A5C2GKG0;A0A5C2GJ93;A0A5C2GI22;A0A5C2GGP8;A0A5C2GFZ9;A0A5C2GE34;A0A5C2GBP9;A0A5C2G6W8;A0A5C2FYC0;A0A5C2FY30;A0A5C2FXW6;A0A5C2FXK2;A0A5C2FXI5;A0A5C2FVC3;A0A5C2GZM6;A0A5C2GZ39;A0A5C2GTK3;A0A5C2GK43;A0A5C2GJ47;A0A5C2GBZ9;A0A5C2G6U6;A0A5C2G4V9;A0A5C2G448;A0A5C2G436;A0A5C2G3P0;A0A5C2G1T8;A0A5C2FZV0;A0A5C2FVY2;A0A…	A0A5C2FY90_HUMAN IGL c1931_light_IGKV3-20_IGKJ3 (Fragment) OS=Homo sapiens OX=9606 PE=2 SV=1;A0A5C2GTK4_HUMAN IG c804_light_IGKV3-15_IGKJ3 (Fragment) OS=Homo sapiens OX=9606 PE=2 SV=1;A0A5C2GSY1_HUMAN IG c604_light_IGKV3-15_IGKJ2 (Fragment) OS=Homo sapiens	40	1	1	1	7.6	11.39	13067000	0	13067000
Q92614	MY18A_HUMAN Unconventional myosin-XVIIIa OS=Homo sapiens OX=9606 GN=MYO18A PE=1 SV=3	1	13	13	13	6.8	233.11	4221500	0	4221500			O95425;A0A0J9YWY6;B4E3H1;Q659E9;B4E3N7;B4DXQ4;B4DZ11	SVIL_HUMAN Supervillin OS=Homo sapiens OX=9606 GN=SVIL PE=1 SV=2	7	20	20	20	12.5	247.74	13570000	550000	13020000
Q92945	FUBP2_HUMAN Far upstream element-binding protein 2 OS=Homo sapiens OX=9606 GN=KHSRP PE=1 SV=4	1	1	1	1	1.8	73.114	285280	0	285280			A0A087WYY5;F8VR82;Q9UPN1;F8VYE8;A0A024RBP2;F8W0W8;P36873;F8WE71;F5H1L6;E7ETD8;F5H037;B4E163;E9PMD7;B7ZB67;B4DJ75;A0A140VJS9;B3KXM2;P62136	A0A087WYY5_HUMAN Serine/threonine-protein phosphatase OS=Homo sapiens OX=9606 GN=PPP1CC PE=1 SV=1;F8VR82_HUMAN Serine/threonine-protein phosphatase OS=Homo sapiens OX=9606 GN=PPP1CC PE=1 SV=1;Q9UPN1_HUMAN Serine/threonine-protein phosphatase (Fragment) OS=	18	2	2	1	19.3	16.214	12996000	0	12996000
Q93088;Q9H2M3	BHMT1_HUMAN Betaine--homocysteine S-methyltransferase 1 OS=Homo sapiens OX=9606 GN=BHMT PE=1 SV=2	2	3	3	3	9.1	44.998	6569400	6569400	0			Q7Z406;A0A0C4DFM8;B4E177;A1L2Z2;M0QY43;B3KWH4;B3KV65;A0A2R8Y4C3	MYH14_HUMAN Myosin-14 OS=Homo sapiens OX=9606 GN=MYH14 PE=1 SV=2	8	33	24	24	19.2	227.87	12939000	0	12939000
Q96CW1	AP2M1_HUMAN AP-2 complex subunit mu OS=Homo sapiens OX=9606 GN=AP2M1 PE=1 SV=2	1	1	1	1	2.1	49.654	2416700	0	2416700			P31947	1433S_HUMAN 14-3-3 protein sigma OS=Homo sapiens OX=9606 GN=SFN PE=1 SV=1	1	4	2	2	14.5	27.774	12688000	0	12688000
Q96FS4	SIPA1_HUMAN Signal-induced proliferation-associated protein 1 OS=Homo sapiens OX=9606 GN=SIPA1 PE=1 SV=1	1	3	3	3	3.6	112.15	1123300	0	1123300			F6U211;Q59GE4;A0A2R8Y7H1;A0A2R8YFH6;A0A1W2PQS6;P46783;A0A2R8Y6L3;S4R435;Q14489;Q9NQ39	F6U211_HUMAN 40S ribosomal protein S10 OS=Homo sapiens OX=9606 GN=RPS10 PE=4 SV=1;Q59GE4_HUMAN Ribosomal protein S10 variant (Fragment) OS=Homo sapiens OX=9606 PE=4 SV=1;A0A2R8Y7H1_HUMAN 40S ribosomal protein S10 OS=Homo sapiens OX=9606 GN=RPS10 PE=4 SV=1;	10	4	4	4	20.9	19.868	14966000	2405500	12560000
Q96GA3	LTV1_HUMAN Protein LTV1 homolog OS=Homo sapiens OX=9606 GN=LTV1 PE=1 SV=1	1	1	1	1	2.5	54.854	0	0	0			A0A384ME17;P49411;H3BNU3	A0A384ME17_HUMAN Elongation factor Tu OS=Homo sapiens OX=9606 GN=TUFM PE=2 SV=1;EFTU_HUMAN Elongation factor Tu, mitochondrial OS=Homo sapiens OX=9606 GN=TUFM PE=1 SV=2	3	6	6	6	18.9	49.874	12537000	0	12537000
Q96GQ7	DDX27_HUMAN Probable ATP-dependent RNA helicase DDX27 OS=Homo sapiens OX=9606 GN=DDX27 PE=1 SV=2	1	1	1	1	1.1	89.834	0	0	0			Q5W0S4;Q5W0S5;B7ZA74;B7Z4W4;B4DEA3;Q53F10;P54727	Q5W0S4_HUMAN UV excision repair protein RAD23 homolog B (Fragment) OS=Homo sapiens OX=9606 GN=RAD23B PE=1 SV=1;Q5W0S5_HUMAN UV excision repair protein RAD23 homolog B (Fragment) OS=Homo sapiens OX=9606 GN=RAD23B PE=1 SV=1;B7ZA74_HUMAN cDNA, FLJ79088, highl	7	2	2	2	25	8.5388	12349000	0	12349000
Q96HS1	PGAM5_HUMAN Serine/threonine-protein phosphatase PGAM5, mitochondrial OS=Homo sapiens OX=9606 GN=PGAM5 PE=1 SV=2	1	1	1	1	4.2	32.004	0	0	0			P19338;B3KM80;Q6ZS99;B3KTP9;H7BY16;Q9BQ02;C9JYW2;C9JLB1;C9J1H7;C9JWL1	NUCL_HUMAN Nucleolin OS=Homo sapiens OX=9606 GN=NCL PE=1 SV=3;B3KM80_HUMAN Nucleolin, isoform CRA_c OS=Homo sapiens OX=9606 GN=NCL PE=2 SV=1;Q6ZS99_HUMAN cDNA FLJ45706 fis, clone FEBRA2028457, highly similar to Nucleolin OS=Homo sapiens OX=9606 PE=2 SV=1;B	10	7	7	7	11.4	76.613	11930000	0	11930000
Q96IZ0	PAWR_HUMAN PRKC apoptosis WT1 regulator protein OS=Homo sapiens OX=9606 GN=PAWR PE=1 SV=1	1	1	1	1	3.8	36.567	3053500	0	3053500			F8W1N5;F8VZJ2;F8VNW4;B4DDI8;F8W0W4;A0A024RB41;H0YHX9;Q13765;E9PAV3	F8W1N5_HUMAN Nascent polypeptide-associated complex subunit alpha (Fragment) OS=Homo sapiens OX=9606 GN=NACA PE=1 SV=1;F8VZJ2_HUMAN Nascent polypeptide-associated complex subunit alpha OS=Homo sapiens OX=9606 GN=NACA PE=1 SV=1;F8VNW4_HUMAN Nascent polypept	9	1	1	1	21.1	7.813	11884000	0	11884000
Q96N67	DOCK7_HUMAN Dedicator of cytokinesis protein 7 OS=Homo sapiens OX=9606 GN=DOCK7 PE=1 SV=4	1	1	1	1	0.7	242.56	133210	0	133210			F6UXX1;Q05CK9;Q59GL1;B2R8Z8;O60506;B7Z645	F6UXX1_HUMAN Heterogeneous nuclear ribonucleoprotein Q (Fragment) OS=Homo sapiens OX=9606 GN=SYNCRIP PE=1 SV=1;Q05CK9_HUMAN SYNCRIP protein (Fragment) OS=Homo sapiens OX=9606 GN=SYNCRIP PE=2 SV=1;Q59GL1_HUMAN Synaptotagmin binding, cytoplasmic RNA interact	6	3	2	2	18.9	20.256	11598000	0	11598000
Q96NE9	FRMD6_HUMAN FERM domain-containing protein 6 OS=Homo sapiens OX=9606 GN=FRMD6 PE=1 SV=1	1	1	1	1	1.9	72.043	0	0	0			B4E2Z3;F5GZS6;J3KPF3;P08195;A0A024R599;F5H867;F5H0E2;B4E3E4;F5GZI0;H0YFS2;H0YFX4	B4E2Z3_HUMAN cDNA FLJ54090, highly similar to 4F2 cell-surface antigen heavy chain OS=Homo sapiens OX=9606 PE=2 SV=1;F5GZS6_HUMAN 4F2 cell-surface antigen heavy chain OS=Homo sapiens OX=9606 GN=SLC3A2 PE=1 SV=1;J3KPF3_HUMAN 4F2 cell-surface antigen heavy c	11	5	5	5	9	55.939	11483000	0	11483000
Q96P26	5NT1B_HUMAN Cytosolic 5-nucleotidase 1B OS=Homo sapiens OX=9606 GN=NT5C1B PE=2 SV=2	1	1	1	1	1.8	68.803	14043000	2441700	11601000			B2RAW0;A0A024R036;P98082;B4DNN1;D6RIA5;D6RFF7	B2RAW0_HUMAN cDNA, FLJ95154, highly similar to Homo sapiens disabled homolog 2, mitogen-responsive phosphoprotein (Drosophila) (DAB2), mRNA OS=Homo sapiens OX=9606 PE=2 SV=1;A0A024R036_HUMAN Disabled homolog 2, mitogen-responsive phosphoprotein (Drosophila	6	4	4	4	9.1	82.469	11465000	0	11465000
Q96QR8	PURB_HUMAN Transcriptional activator protein Pur-beta OS=Homo sapiens OX=9606 GN=PURB PE=1 SV=3	1	1	1	1	4.2	33.24	0	0	0			Q5JPJ9;B2RBR3;A8K4E0;O95274	Q5JPJ9_HUMAN Uncharacterized protein DKFZp686D0114 OS=Homo sapiens OX=9606 GN=DKFZp686D0114 PE=4 SV=1;B2RBR3_HUMAN LY6/PLAUR domain containing 3 OS=Homo sapiens OX=9606 GN=LYPD3 PE=2 SV=1;A8K4E0_HUMAN cDNA FLJ78122 OS=Homo sapiens OX=9606 PE=2 SV=1;LYPD3_H	4	2	2	2	8.5	30.497	11432000	0	11432000
Q96SB3	NEB2_HUMAN Neurabin-2 OS=Homo sapiens OX=9606 GN=PPP1R9B PE=1 SV=3	1	1	1	1	1.6	89.333	0	0	0			Q53G50;B2R8F3;O15479;Q96TG1;Q6IAI7;B2R911;O15481;Q96LZ2;P43366;Q9UBF1	Q53G50_HUMAN Melanoma antigen, family B, 2 variant (Fragment) OS=Homo sapiens OX=9606 PE=2 SV=1;B2R8F3_HUMAN cDNA, FLJ93871, highly similar to Homo sapiens melanoma antigen, family B, 2 (MAGEB2), mRNA OS=Homo sapiens OX=9606 PE=2 SV=1;MAGB2_HUMAN Melanoma-	10	2	2	2	7.2	35.322	11230000	0	11230000
Q99538	LGMN_HUMAN Legumain OS=Homo sapiens OX=9606 GN=LGMN PE=1 SV=1	1	1	1	1	2.5	49.411	30872000	16859000	14014000			B4DKT5;F8W930;Q9Y6M1	B4DKT5_HUMAN cDNA FLJ53054, highly similar to Insulin-like growth factor 2 mRNA-binding protein 2 OS=Homo sapiens OX=9606 PE=2 SV=1;F8W930_HUMAN Insulin-like growth factor 2 mRNA-binding protein 2 OS=Homo sapiens OX=9606 GN=IGF2BP2 PE=1 SV=1;IF2B2_HUMAN In	3	1	1	1	5	33.323	46339000	35156000	11183000
Q99575	POP1_HUMAN Ribonucleases P/MRP protein subunit POP1 OS=Homo sapiens OX=9606 GN=POP1 PE=1 SV=2	1	2	2	2	1.7	114.71	0	0	0			C9J8M6;B3KUD7;B4DDF5;C6EMX8;B2RBA6;A0A0S2Z4A5;P33993	C9J8M6_HUMAN DNA replication licensing factor MCM7 (Fragment) OS=Homo sapiens OX=9606 GN=MCM7 PE=1 SV=1;B3KUD7_HUMAN DNA replication licensing factor MCM7 OS=Homo sapiens OX=9606 GN=MCM7 PE=2 SV=1;B4DDF5_HUMAN DNA replication licensing factor MCM7 OS=Homo	7	1	1	1	8.2	20.764	10970000	0	10970000
Q99623	PHB2_HUMAN Prohibitin-2 OS=Homo sapiens OX=9606 GN=PHB2 PE=1 SV=2	1	1	1	1	3	33.296	0	0	0			B7Z3Y3;B7Z3E1;B2R704;A0A087WZ40;Q14244;B7ZB64	B7Z3Y3_HUMAN cDNA FLJ50557, highly similar to Homo sapiens microtubule-associated protein 7 (MAP7), mRNA OS=Homo sapiens OX=9606 PE=2 SV=1;B7Z3E1_HUMAN cDNA FLJ50537, highly similar to Homo sapiens microtubule-associated protein 7 (MAP7), mRNA OS=Homo sapi	6	5	5	5	8.8	66.967	10884000	0	10884000
Q99733	NP1L4_HUMAN Nucleosome assembly protein 1-like 4 OS=Homo sapiens OX=9606 GN=NAP1L4 PE=1 SV=1	1	1	1	1	2.9	42.823	1076900	0	1076900			Q6ZWF9	Q6ZWF9_HUMAN cDNA FLJ41163 fis, clone BRACE2039734 (Fragment) OS=Homo sapiens OX=9606 PE=2 SV=1	1	1	1	1	2.8	62.659	10859000	0	10859000
Q99848	EBP2_HUMAN Probable rRNA-processing protein EBP2 OS=Homo sapiens OX=9606 GN=EBNA1BP2 PE=1 SV=2	1	2	2	2	6.2	34.852	7603300	0	7603300			A4UCS6;V9HWC7;A0A024R938;P30041	A4UCS6_HUMAN Peroxiredoxin 6 (Fragment) OS=Homo sapiens OX=9606 PE=2 SV=1;V9HWC7_HUMAN Epididymis secretory sperm binding protein Li 128m OS=Homo sapiens OX=9606 GN=HEL-S-128m PE=2 SV=1;A0A024R938_HUMAN Peroxiredoxin 6, isoform CRA_a OS=Homo sapiens OX=960	4	1	1	1	21.2	8.7942	10788000	0	10788000
Q9BXS6	NUSAP_HUMAN Nucleolar and spindle-associated protein 1 OS=Homo sapiens OX=9606 GN=NUSAP1 PE=1 SV=1	1	1	1	1	2	49.451	0	0	0			C9JYQ9;H0Y8C2;Q6P5R6	C9JYQ9_HUMAN 60S ribosomal protein L22-like 1 OS=Homo sapiens OX=9606 GN=RPL22L1 PE=1 SV=1;H0Y8C2_HUMAN 60S ribosomal protein L22-like 1 (Fragment) OS=Homo sapiens OX=9606 GN=RPL22L1 PE=1 SV=1;RL22L_HUMAN 60S ribosomal protein L22-like 1 OS=Homo sapiens OX	3	1	1	1	9.9	14.478	10572000	0	10572000
Q9BZF9	UACA_HUMAN Uveal autoantigen with coiled-coil domains and ankyrin repeats OS=Homo sapiens OX=9606 GN=UACA PE=1 SV=2	1	4	4	4	2.7	162.5	831700	0	831700			Q6IBR8;B5BU01;P20042;Q96I16;Q3B7I9;Q59GZ3	Q6IBR8_HUMAN Eukaryotic translation initiation factor 2, subunit 2 beta, 38kDa OS=Homo sapiens OX=9606 GN=EIF2S2 PE=2 SV=1;B5BU01_HUMAN Eukaryotic translation initiation factor 2 beta OS=Homo sapiens OX=9606 GN=EIF2S2 PE=2 SV=1;IF2B_HUMAN Eukaryotic transl	6	4	4	4	13.5	38.388	10536000	0	10536000
Q9C0C2	TB182_HUMAN 182 kDa tankyrase-1-binding protein OS=Homo sapiens OX=9606 GN=TNKS1BP1 PE=1 SV=4	1	4	4	4	3	181.79	189940	0	189940			B4E0S6;O43143	B4E0S6_HUMAN cDNA FLJ55635, highly similar to pre-mRNA-splicing factorATP-dependent RNA helicase DHX15 OS=Homo sapiens OX=9606 PE=2 SV=1;DHX15_HUMAN Pre-mRNA-splicing factor ATP-dependent RNA helicase DHX15 OS=Homo sapiens OX=9606 GN=DHX15 PE=1 SV=2	2	7	7	7	10.1	89.546	10510000	0	10510000
Q9C0G6	DYH6_HUMAN Dynein heavy chain 6, axonemal OS=Homo sapiens OX=9606 GN=DNAH6 PE=2 SV=3	1	1	1	1	0.2	475.98	0	0	0			Q59H95;Q13045;B4DIX0;B4DNA8;J3QLR6;J3QQQ2;J3QQU5;K7EQZ7	Q59H95_HUMAN Flightless I homolog variant (Fragment) OS=Homo sapiens OX=9606 PE=2 SV=1;FLII_HUMAN Protein flightless-1 homolog OS=Homo sapiens OX=9606 GN=FLII PE=1 SV=2;B4DIX0_HUMAN cDNA FLJ50778, highly similar to Protein flightless-1 homolog OS=Homo sapi	8	11	11	7	11.9	125.28	10490000	0	10490000
Q9C0H9	SRCN1_HUMAN SRC kinase signaling inhibitor 1 OS=Homo sapiens OX=9606 GN=SRCIN1 PE=1 SV=4	1	1	1	1	0.6	127.1	1387400	0	1387400			M0R3C3;B3KM97;A0A384NL45;Q9NZ01	M0R3C3_HUMAN Very-long-chain enoyl-CoA reductase OS=Homo sapiens OX=9606 GN=TECR PE=1 SV=1;B3KM97_HUMAN cDNA FLJ10554 fis, clone NT2RP2002385, highly similar to Synaptic glycoprotein SC2 OS=Homo sapiens OX=9606 PE=2 SV=1;A0A384NL45_HUMAN Epididymis secreto	4	1	1	1	9.5	11.773	10333000	0	10333000
Q9GZN6	S6A16_HUMAN Orphan sodium- and chloride-dependent neurotransmitter transporter NTT5 OS=Homo sapiens OX=9606 GN=SLC6A16 PE=2 SV=1	1	1	1	1	4.6	82.199	5188000	5188000	0			A0A096LPE1;B4DTM7;A0A384NYN5;A0A024QZN4;V9HWK2;P18206	A0A096LPE1_HUMAN Vinculin OS=Homo sapiens OX=9606 GN=VCL PE=1 SV=1;B4DTM7_HUMAN cDNA FLJ53006, highly similar to Vinculin OS=Homo sapiens OX=9606 PE=2 SV=1;A0A384NYN5_HUMAN Epididymis secretory sperm binding protein OS=Homo sapiens OX=9606 PE=2 SV=1;A0A024	6	1	1	1	36.8	6.0869	10087000	0	10087000
Q9GZR7	DDX24_HUMAN ATP-dependent RNA helicase DDX24 OS=Homo sapiens OX=9606 GN=DDX24 PE=1 SV=1	1	2	2	2	2.7	96.331	1623600	0	1623600			F5H8D7;A0A024R0S8;Q59HH7;P18887;B4DEB2;B4DTD3;B2RCY5;M0QYS5;V9VB20;M4WFF9	F5H8D7_HUMAN DNA repair protein XRCC1 OS=Homo sapiens OX=9606 GN=XRCC1 PE=1 SV=2;A0A024R0S8_HUMAN X-ray repair complementing defective repair in Chinese hamster cells 1, isoform CRA_b OS=Homo sapiens OX=9606 GN=XRCC1 PE=4 SV=1;Q59HH7_HUMAN X-ray repair cro	10	5	5	5	8.1	66.013	10087000	0	10087000
Q9H0D6	XRN2_HUMAN 5-3 exoribonuclease 2 OS=Homo sapiens OX=9606 GN=XRN2 PE=1 SV=1	1	1	1	1	1.3	108.58	567730	0	567730			V9HWD6;B5BU24;P31946;Q4VY20;Q4VY19;A0A0J9YWE8;Q59EQ2;A0A0J9YWZ2	V9HWD6_HUMAN Epididymis secretory protein Li 1 OS=Homo sapiens OX=9606 GN=HEL-S-1 PE=2 SV=1;B5BU24_HUMAN 14-3-3 protein beta/alpha OS=Homo sapiens OX=9606 GN=YWHAB PE=2 SV=1;1433B_HUMAN 14-3-3 protein beta/alpha OS=Homo sapiens OX=9606 GN=YWHAB PE=1 SV=3;Q	8	4	1	1	16.3	28.082	10331000	443890	9886800
Q9H1B7	I2BPL_HUMAN Probable E3 ubiquitin-protein ligase IRF2BPL OS=Homo sapiens OX=9606 GN=IRF2BPL PE=1 SV=1	1	1	1	1	1.3	82.658	0	0	0			A0A0S2Z4W6;B3KMR8;B2RB90;A0A0S2Z4X9;O94808	A0A0S2Z4W6_HUMAN Glutamine-fructose-6-phosphate transaminase 2 isoform 2 (Fragment) OS=Homo sapiens OX=9606 GN=GFPT2 PE=2 SV=1;B3KMR8_HUMAN cDNA FLJ12445 fis, clone NT2RM1000256, highly similar to Glucosamine--fructose-6-phosphateaminotransferase (isomeriz	5	1	1	1	1.4	70.932	9872000	0	9872000
Q9HCJ1	ANKH_HUMAN Progressive ankylosis protein homolog OS=Homo sapiens OX=9606 GN=ANKH PE=1 SV=2	1	1	1	1	6.5	54.24	1343800	1343800	0			Q53QP3;I0CE67;Q6I9R8;Q2TSB7;D3DVK0;Q2XQU9;Q14192	Q53QP3_HUMAN Uncharacterized protein FHL2 (Fragment) OS=Homo sapiens OX=9606 GN=FHL2 PE=4 SV=1;I0CE67_HUMAN Four-and-a-half LIM domains 2 OS=Homo sapiens OX=9606 GN=FHL2 PE=2 SV=1;Q6I9R8_HUMAN FHL2 protein OS=Homo sapiens OX=9606 GN=FHL2 PE=2 SV=1;Q2TSB7_H	7	1	1	1	10	12.847	9781200	0	9781200
Q9HCJ5	ZSWM6_HUMAN Zinc finger SWIM domain-containing protein 6 OS=Homo sapiens OX=9606 GN=ZSWIM6 PE=1 SV=2	1	1	1	1	0.9	133.47	739160	739160	0			Q5T3N1;A0A4D5RAI5;A0A4D5RAG0;A0A4D5RAB7;Q5TZZ9;P04083;B4DL19;A0A4D5RAU4;A0A4D5RAA5;A0A4D5RA86;A0A4D5RAA2;A0A4D5RAD4;A0A4D5RAH1;A0A4D5RAJ5	Q5T3N1_HUMAN Annexin (Fragment) OS=Homo sapiens OX=9606 GN=ANXA1 PE=1 SV=1;A0A4D5RAI5_HUMAN Annexin OS=Homo sapiens OX=9606 PE=3 SV=1;A0A4D5RAG0_HUMAN Annexin OS=Homo sapiens OX=9606 PE=3 SV=1;A0A4D5RAB7_HUMAN Annexin OS=Homo sapiens OX=9606 PE=3 SV=1;Q5TZ	14	3	3	3	14.7	22.755	9681900	0	9681900
Q9NQX4;Q9ULV0	MYO5C_HUMAN Unconventional myosin-Vc OS=Homo sapiens OX=9606 GN=MYO5C PE=1 SV=2;MYO5B_HUMAN Unconventional myosin-Vb OS=Homo sapiens OX=9606 GN=MYO5B PE=1 SV=3	2	3	1	1	1.8	202.81	42104	0	42104			P07951;U3KQK2;A0A2R8Y6A3	TPM2_HUMAN Tropomyosin beta chain OS=Homo sapiens OX=9606 GN=TPM2 PE=1 SV=1	3	28	1	0	68	32.85	9656500	0	9656500
Q9NR30	DDX21_HUMAN Nucleolar RNA helicase 2 OS=Homo sapiens OX=9606 GN=DDX21 PE=1 SV=5	1	2	2	2	3.4	87.343	1174400	0	1174400			B4DNT8;A8K5I0;A0A1U9X7W4;A0A0G2JIW1;P0DMV9;P0DMV8;B4E388;B4DFN9;B4DI39;B4DWK5;Q59EJ3;V9GZ37;B3KTT5;B4DVU9;B4E1S9;B4E1T6;B4DNX1;Q9UQC1;B4DNV4;B4DXY3;Q53FA3;B2RCQ9;A0A1U9X7X9;A0A1U9X7X4;A0A1U9X7W7;B4DI54;P34931	B4DNT8_HUMAN cDNA FLJ54370, highly similar to Heat shock 70 kDa protein 1 OS=Homo sapiens OX=9606 PE=2 SV=1;A8K5I0_HUMAN Epididymis secretory protein Li 103 OS=Homo sapiens OX=9606 GN=HSPA1B PE=2 SV=1;A0A1U9X7W4_HUMAN HSPA1A OS=Homo sapiens OX=9606 PE=3 SV	27	6	6	6	11.5	67.418	9632400	0	9632400
Q9NVP1	DDX18_HUMAN ATP-dependent RNA helicase DDX18 OS=Homo sapiens OX=9606 GN=DDX18 PE=1 SV=2	1	1	1	1	1.5	75.406	1144800	0	1144800			J3KTD2;A0A1W2PQI7;Q86VV8	J3KTD2_HUMAN Rotatin OS=Homo sapiens OX=9606 GN=RTTN PE=1 SV=1;A0A1W2PQI7_HUMAN Rotatin OS=Homo sapiens OX=9606 GN=RTTN PE=1 SV=1;RTTN_HUMAN Rotatin OS=Homo sapiens OX=9606 GN=RTTN PE=1 SV=3	3	1	1	1	1.4	56.318	9292400	0	9292400
Q9NW13	RBM28_HUMAN RNA-binding protein 28 OS=Homo sapiens OX=9606 GN=RBM28 PE=1 SV=3	1	1	1	1	1.6	85.737	250090	0	250090			Q86UY0;Q6EHZ3;Q658S9;Q8NBS9;A0A024QZV0	Q86UY0_HUMAN TXNDC5 protein OS=Homo sapiens OX=9606 GN=TXNDC5 PE=1 SV=1;Q6EHZ3_HUMAN Uncharacterized protein OS=Homo sapiens OX=9606 GN=STRF8 PE=2 SV=1;Q658S9_HUMAN Uncharacterized protein DKFZp666I134 (Fragment) OS=Homo sapiens OX=9606 GN=DKFZp666I134 PE=	5	5	5	5	18.9	40.369	23485000	14314000	9170300
Q9NX63	MIC19_HUMAN MICOS complex subunit MIC19 OS=Homo sapiens OX=9606 GN=CHCHD3 PE=1 SV=1	1	2	2	2	7	26.152	6941900	0	6941900			Q9NYF8;Q6DCA8;A0A1W2PQ43;E9PK09;E9PQN2;E9PKI6;E9PK91;E9PJA7;H0YF00;B0AZU3;H0YF14	BCLF1_HUMAN Bcl-2-associated transcription factor 1 OS=Homo sapiens OX=9606 GN=BCLAF1 PE=1 SV=2;Q6DCA8_HUMAN BCLAF1 protein (Fragment) OS=Homo sapiens OX=9606 GN=BCLAF1 PE=2 SV=1;A0A1W2PQ43_HUMAN Bcl-2-associated transcription factor 1 OS=Homo sapiens OX=9	11	7	7	7	10.4	106.12	9138400	0	9138400
Q9NYL9	TMOD3_HUMAN Tropomodulin-3 OS=Homo sapiens OX=9606 GN=TMOD3 PE=1 SV=1	1	3	3	2	8	39.594	8529400	0	8529400			G3V5V7;B4DQQ2;G3V2D6;G3V4W0;B4DY08;B2R5W2;G3V4C1;B2R603;G3V2Q1;A8K9A4;P07910;G3V576;B3KX96;G3V555;G3V575;D3DPI2	G3V5V7_HUMAN Heterogeneous nuclear ribonucleoproteins C1/C2 (Fragment) OS=Homo sapiens OX=9606 GN=HNRNPC PE=1 SV=1;B4DQQ2_HUMAN cDNA FLJ54127, highly similar to Heterogeneous nuclear ribonucleoproteins C OS=Homo sapiens OX=9606 PE=2 SV=1;G3V2D6_HUMAN Heter	16	3	3	3	18.9	20.254	10150000	1020000	9129700
Q9NZI8	IF2B1_HUMAN Insulin-like growth factor 2 mRNA-binding protein 1 OS=Homo sapiens OX=9606 GN=IGF2BP1 PE=1 SV=2	1	1	1	1	1.6	63.48	1362700	0	1362700			Q9Y3I0;B4DXF1;B4DNG5;B4DNA0	RTCB_HUMAN RNA-splicing ligase RtcB homolog OS=Homo sapiens OX=9606 GN=RTCB PE=1 SV=1	4	3	3	3	6.5	55.21	9080200	0	9080200
Q9NZM5	NOP53_HUMAN Ribosome biogenesis protein NOP53 OS=Homo sapiens OX=9606 GN=NOP53 PE=1 SV=2	1	1	1	1	2.7	54.389	0	0	0			A8K6V7;A0A024RDB2;A0A024RDE5;Q9UN86	A8K6V7_HUMAN cDNA FLJ76053, highly similar to Homo sapiens Ras-GTPase activating protein SH3 domain-binding protein 2 (G3BP2), transcript variant 3, mRNA OS=Homo sapiens OX=9606 PE=2 SV=1;A0A024RDB2_HUMAN Ras-GTPase activating protein SH3 domain-binding pr	4	3	3	3	8	50.816	9033400	0	9033400
Q9NZR1	TMOD2_HUMAN Tropomodulin-2 OS=Homo sapiens OX=9606 GN=TMOD2 PE=1 SV=1	1	2	1	1	6.6	39.595	0	0	0			Q13707	Q13707_HUMAN ACTA2 protein (Fragment) OS=Homo sapiens OX=9606 GN=ACTA2 PE=3 SV=1	1	11	1	1	38.8	36.807	9008100	0	9008100
Q9P0K7	RAI14_HUMAN Ankycorbin OS=Homo sapiens OX=9606 GN=RAI14 PE=1 SV=2	1	4	4	4	4.3	110.04	1889200	0	1889200			F6KPG5;A0A0C4DGB6;Q56G89;CON__P02768-1;B4DPP6;P02768;A8K9P0;B2RBS8;H0YA55;D6RHD5;B7WNR0;B4DPR2;C9JKR2;A0A087WWT3;H7C013	F6KPG5_HUMAN Albumin (Fragment) OS=Homo sapiens OX=9606 PE=2 SV=1;A0A0C4DGB6_HUMAN Serum albumin OS=Homo sapiens OX=9606 GN=ALB PE=1 SV=1;Q56G89_HUMAN Serum albumin OS=Homo sapiens OX=9606 PE=2 SV=1;;B4DPP6_HUMAN cDNA FLJ54371, highly similar to Serum albu	15	11	9	9	17.3	66.531	18167000	9247600	8919100
Q9P2E9	RRBP1_HUMAN Ribosome-binding protein 1 OS=Homo sapiens OX=9606 GN=RRBP1 PE=1 SV=5	1	18	18	18	26.2	152.45	5817700	122320	5695400			U3KQF2;C9JPM4;C9JAK5;P18085	U3KQF2_HUMAN ADP-ribosylation factor 4 OS=Homo sapiens OX=9606 GN=ARF4 PE=1 SV=1;C9JPM4_HUMAN ADP-ribosylation factor 4 (Fragment) OS=Homo sapiens OX=9606 GN=ARF4 PE=1 SV=1;C9JAK5_HUMAN ADP-ribosylation factor 4 OS=Homo sapiens OX=9606 GN=ARF4 PE=1 SV=1;AR	4	1	1	1	11.3	8.0311	8918500	0	8918500
Q9UG63	ABCF2_HUMAN ATP-binding cassette sub-family F member 2 OS=Homo sapiens OX=9606 GN=ABCF2 PE=1 SV=2	1	1	1	1	1.6	71.289	0	0	0			I3L0Y5;D6R9H7;E7EQ97;E7EPU7;Q6FIH7;Q6LEU9;P05496;Q06055;P48201	I3L0Y5_HUMAN ATP synthase F(0) complex subunit C1, mitochondrial (Fragment) OS=Homo sapiens OX=9606 GN=ATP5MC1 PE=1 SV=1;D6R9H7_HUMAN ATP synthase F(0) complex subunit C1, mitochondrial OS=Homo sapiens OX=9606 GN=ATP5MC1 PE=1 SV=1;E7EQ97_HUMAN ATP synthase	9	1	1	1	7.1	10.038	9485600	603400	8882200
Q9UGI8	TES_HUMAN Testin OS=Homo sapiens OX=9606 GN=TES PE=1 SV=1	1	1	1	1	3.3	47.996	0	0	0			H0YIN7;F8W0A3;F8VR77;A8K6Y1;Q6PIN5;A0A024RB85;Q05D08;Q9UQ80	H0YIN7_HUMAN Peptidase_M24 domain-containing protein (Fragment) OS=Homo sapiens OX=9606 PE=1 SV=3;F8W0A3_HUMAN Proliferation-associated protein 2G4 (Fragment) OS=Homo sapiens OX=9606 GN=PA2G4 PE=1 SV=1;F8VR77_HUMAN Proliferation-associated protein 2G4 OS=H	8	1	1	1	10.4	17.598	9698700	898090	8800600
Q9UHB6	LIMA1_HUMAN LIM domain and actin-binding protein 1 OS=Homo sapiens OX=9606 GN=LIMA1 PE=1 SV=1	1	8	8	8	13	85.225	14920000	0	14920000			O00425	IF2B3_HUMAN Insulin-like growth factor 2 mRNA-binding protein 3 OS=Homo sapiens OX=9606 GN=IGF2BP3 PE=1 SV=2	1	6	6	5	10.5	63.704	8792300	0	8792300
Q9UHB9	SRP68_HUMAN Signal recognition particle subunit SRP68 OS=Homo sapiens OX=9606 GN=SRP68 PE=1 SV=2	1	1	1	1	2.1	70.729	483840	0	483840			B4DF70;V9HW12;P32119;A6NIW5;A0A024R7F2	B4DF70_HUMAN cDNA FLJ60461, highly similar to Peroxiredoxin-2 OS=Homo sapiens OX=9606 PE=2 SV=1;V9HW12_HUMAN Epididymis secretory sperm binding protein Li 2a OS=Homo sapiens OX=9606 GN=HEL-S-2a PE=2 SV=1;PRDX2_HUMAN Peroxiredoxin-2 OS=Homo sapiens OX=9606	5	3	2	2	16.4	20.107	8768600	0	8768600
Q9UKF7	PITC1_HUMAN Cytoplasmic phosphatidylinositol transfer protein 1 OS=Homo sapiens OX=9606 GN=PITPNC1 PE=1 SV=3	1	1	1	1	3.6	38.387	0	0	0			H9KV75;B7Z565;A0A024R694;P12814;B4DFY0;B3KUX9;Q86TX4;B7Z2W3;G3V2W4;H7C5W8;H0YJ11;B4DRP5;G3V2N5;A1L0V1;G3V2X9	H9KV75_HUMAN Alpha-actinin-1 OS=Homo sapiens OX=9606 GN=ACTN1 PE=1 SV=1;B7Z565_HUMAN cDNA FLJ54739, highly similar to Alpha-actinin-1 OS=Homo sapiens OX=9606 PE=2 SV=1;A0A024R694_HUMAN Actinin, alpha 1, isoform CRA_a OS=Homo sapiens OX=9606 GN=ACTN1 PE=2 S	15	10	5	5	13.3	94.825	9043400	297890	8745500
Q9UKS6	PACN3_HUMAN Protein kinase C and casein kinase substrate in neurons protein 3 OS=Homo sapiens OX=9606 GN=PACSIN3 PE=1 SV=2	1	1	1	1	2.6	48.486	1367200	0	1367200			C9JQV0;Q9BRJ6;A0A024R836;H7C0T1;H7C2R9	C9JQV0_HUMAN Uncharacterized protein C7orf50 (Fragment) OS=Homo sapiens OX=9606 GN=C7orf50 PE=1 SV=1;CG050_HUMAN Uncharacterized protein C7orf50 OS=Homo sapiens OX=9606 GN=C7orf50 PE=1 SV=1;A0A024R836_HUMAN Uncharacterized protein (Fragment) OS=Homo sapien	5	2	2	2	10.4	21.883	8697400	0	8697400
Q9ULV4	COR1C_HUMAN Coronin-1C OS=Homo sapiens OX=9606 GN=CORO1C PE=1 SV=1	1	4	4	4	9.1	53.248	3348500	0	3348500			B7Z4V2;V9HW84;A0A384P5G6;P38646;B7Z1V7;Q8N1C8;D6RJI2;A0A3B3ITI4;B7Z4T3;D6RA73;Q2F839;A0A3B3ITN1;H0Y8S0;H0YBG6;A1XP52	B7Z4V2_HUMAN cDNA FLJ51907, highly similar to Stress-70 protein, mitochondrial OS=Homo sapiens OX=9606 PE=2 SV=1;V9HW84_HUMAN Epididymis secretory sperm binding protein Li 124m OS=Homo sapiens OX=9606 GN=HEL-S-124m PE=2 SV=1;A0A384P5G6_HUMAN Epididymis sec	15	8	8	8	14.1	72.4	8631000	0	8631000
Q9UM54	MYO6_HUMAN Unconventional myosin-VI OS=Homo sapiens OX=9606 GN=MYO6 PE=1 SV=4	1	5	5	5	3.1	149.69	2292900	0	2292900			Q0VGD6;Q6MZS5;B2R7W4;O43390;B4DMD1;B4DMB1;B4DT28;A0A286YEZ8;Q7Z334	Q0VGD6_HUMAN HNRPR protein (Fragment) OS=Homo sapiens OX=9606 GN=HNRPR PE=2 SV=1;Q6MZS5_HUMAN Uncharacterized protein DKFZp686A13234 (Fragment) OS=Homo sapiens OX=9606 GN=DKFZp686A13234 PE=2 SV=1;B2R7W4_HUMAN cDNA, FLJ93632, highly similar to Homo sapiens	9	6	6	5	11.7	67.86	8618600	0	8618600
Q9UMY1	NOL7_HUMAN Nucleolar protein 7 OS=Homo sapiens OX=9606 GN=NOL7 PE=1 SV=2	1	1	1	1	3.9	29.426	0	0	0			H0YJS4;G3V4T5;Q53XC0;P05198	H0YJS4_HUMAN Eukaryotic translation initiation factor 2 subunit 1 (Fragment) OS=Homo sapiens OX=9606 GN=EIF2S1 PE=1 SV=1;G3V4T5_HUMAN Eukaryotic translation initiation factor 2 subunit 1 (Fragment) OS=Homo sapiens OX=9606 GN=EIF2S1 PE=1 SV=1;Q53XC0_HUMAN E	4	3	3	3	11.5	28.865	8605200	0	8605200
Q9UMZ2	SYNRG_HUMAN Synergin gamma OS=Homo sapiens OX=9606 GN=SYNRG PE=1 SV=2	1	1	1	1	2.5	140.65	683190	683190	0			A0A1X7SBZ2;A0A5H1ZRQ2;A0A1W2PQ51;Q59F66;Q92841;B4DZQ7;Q9UQL5	A0A1X7SBZ2_HUMAN Probable ATP-dependent RNA helicase DDX17 OS=Homo sapiens OX=9606 GN=DDX17 PE=1 SV=1;A0A5H1ZRQ2_HUMAN Probable ATP-dependent RNA helicase DDX17 OS=Homo sapiens OX=9606 GN=DDX17 PE=4 SV=1;A0A1W2PQ51_HUMAN Probable ATP-dependent RNA helicase	7	9	5	5	13.3	80.253	8445800	0	8445800
Q9UN86	G3BP2_HUMAN Ras GTPase-activating protein-binding protein 2 OS=Homo sapiens OX=9606 GN=G3BP2 PE=1 SV=2	1	1	1	1	2.7	54.12	2445000	0	2445000			H7C2L4;Q8N1H4;Q68DZ9;Q59GA1;B2RDQ3;P62995	H7C2L4_HUMAN Transformer-2 protein homolog beta (Fragment) OS=Homo sapiens OX=9606 GN=TRA2B PE=1 SV=1;Q8N1H4_HUMAN cDNA FLJ40872 fis, clone TUTER2000283, highly similar to Homo sapiens transformer-2-beta (SFRS10) gene OS=Homo sapiens OX=9606 PE=2 SV=1;Q68D	6	1	1	1	9.3	12.548	8128800	0	8128800
Q9UNZ5	L10K_HUMAN Leydig cell tumor 10 kDa protein homolog OS=Homo sapiens OX=9606 GN=C19orf53 PE=1 SV=1	1	1	1	1	10.1	10.576	4876600	0	4876600			E9PB61;Q86V81	E9PB61_HUMAN THO complex subunit 4 OS=Homo sapiens OX=9606 GN=ALYREF PE=1 SV=1;THOC4_HUMAN THO complex subunit 4 OS=Homo sapiens OX=9606 GN=ALYREF PE=1 SV=3	2	1	1	1	4.2	27.557	8098100	0	8098100
Q9UPQ0	LIMC1_HUMAN LIM and calponin homology domains-containing protein 1 OS=Homo sapiens OX=9606 GN=LIMCH1 PE=1 SV=4	1	14	14	14	15.3	121.87	19782000	0	19782000			A0A3B3IRU2;Q6FHM6;B1AHD1;A0A3B3IUA2;P55769	A0A3B3IRU2_HUMAN NHP2 non-histone chromosome protein 2-like 1 (S. cerevisiae), isoform CRA_b OS=Homo sapiens OX=9606 GN=SNU13 PE=1 SV=1;Q6FHM6_HUMAN Ribonucloprotein OS=Homo sapiens OX=9606 GN=NHP2L1 PE=2 SV=1;B1AHD1_HUMAN Ribonucloprotein OS=Homo sapiens	5	1	1	1	16.4	8.0444	8078800	0	8078800
Q9UQE7	SMC3_HUMAN Structural maintenance of chromosomes protein 3 OS=Homo sapiens OX=9606 GN=SMC3 PE=1 SV=2	1	1	1	1	1	141.54	0	0	0			P62306	RUXF_HUMAN Small nuclear ribonucleoprotein F OS=Homo sapiens OX=9606 GN=SNRPF PE=1 SV=1	1	1	1	1	15.1	9.7251	7989800	0	7989800
Q9Y265	RUVB1_HUMAN RuvB-like 1 OS=Homo sapiens OX=9606 GN=RUVBL1 PE=1 SV=1	1	1	1	1	2.4	50.227	0	0	0			E9PIB3;A0A024R595;F6RY50;B4E0W3;Q96FS4	E9PIB3_HUMAN Signal-induced proliferation-associated protein 1 (Fragment) OS=Homo sapiens OX=9606 GN=SIPA1 PE=1 SV=8;A0A024R595_HUMAN Signal-induced proliferation-associated gene 1, isoform CRA_a OS=Homo sapiens OX=9606 GN=SIPA1 PE=4 SV=1;F6RY50_HUMAN Sign	5	1	1	1	15.7	10.88	7978600	0	7978600
Q9Y2D5	AKAP2_HUMAN A-kinase anchor protein 2 OS=Homo sapiens OX=9606 GN=AKAP2 PE=1 SV=3	1	1	1	1	2.6	94.659	0	0	0			V9HW26;P25705;K7EQH4;K7EJP1;B4DGW3;K7ERX7;K7EK77;K7ESA0	V9HW26_HUMAN ATP synthase subunit alpha OS=Homo sapiens OX=9606 GN=HEL-S-123m PE=2 SV=1;ATPA_HUMAN ATP synthase subunit alpha, mitochondrial OS=Homo sapiens OX=9606 GN=ATP5F1A PE=1 SV=1	8	5	5	5	11.8	59.75	7881700	0	7881700
Q9Y2T3	GUAD_HUMAN Guanine deaminase OS=Homo sapiens OX=9606 GN=GDA PE=1 SV=1	1	1	1	1	2.4	51.002	0	0	0			K7EIP6;A0A024R1U4;P51148	K7EIP6_HUMAN Uncharacterized protein (Fragment) OS=Homo sapiens OX=9606 PE=4 SV=1;A0A024R1U4_HUMAN RAB5C, member RAS oncogene family, isoform CRA_a OS=Homo sapiens OX=9606 GN=RAB5C PE=4 SV=1;RAB5C_HUMAN Ras-related protein Rab-5C OS=Homo sapiens OX=9606 GN	3	1	1	1	44.4	2.803	7815100	0	7815100
Q9Y2W7	CSEN_HUMAN Calsenilin OS=Homo sapiens OX=9606 GN=KCNIP3 PE=1 SV=1	1	1	1	1	3.1	29.231	951570	0	951570			B3KPZ8;A0A0K0K1H9;B4DVU1;A0A0B4J1R6;B3KSI4;B4E022;V9HWD9;Q53EM5;A0A024R2Z9;P29401	B3KPZ8_HUMAN cDNA FLJ32530 fis, clone SMINT2000185, highly similar to TRANSKETOLASE OS=Homo sapiens OX=9606 PE=2 SV=1;A0A0K0K1H9_HUMAN Epididymis secretory protein Li 48 (Fragment) OS=Homo sapiens OX=9606 GN=HEL-S-48 PE=2 SV=1;B4DVU1_HUMAN cDNA FLJ53217, h	10	2	2	2	8.7	38.887	7742400	0	7742400
Q9Y3U8	RL36_HUMAN 60S ribosomal protein L36 OS=Homo sapiens OX=9606 GN=RPL36 PE=1 SV=3	1	1	1	1	8.6	12.254	0	0	0			A6NLN1;A0A0U1RRM4;P26599;A0A087WUW5;A0A0D9SF20;K7ELW5;K7EK45;A0A024R163;O95758	A6NLN1_HUMAN Polypyrimidine tract binding protein 1, isoform CRA_b OS=Homo sapiens OX=9606 GN=PTBP1 PE=1 SV=4;A0A0U1RRM4_HUMAN Polypyrimidine tract-binding protein 1 OS=Homo sapiens OX=9606 GN=PTBP1 PE=1 SV=1;PTBP1_HUMAN Polypyrimidine tract-binding protei	9	3	3	3	8	56.51	7735500	0	7735500
Q9Y3Y2	CHTOP_HUMAN Chromatin target of PRMT1 protein OS=Homo sapiens OX=9606 GN=CHTOP PE=1 SV=2	1	1	1	1	5.2	26.396	0	0	0			CON__P13647;P13647;B4E1T1;B4DL32;F8W0C6;H0YIN9;H0YI76;CON__Q8VED5;F8VV57	;K2C5_HUMAN Keratin, type II cytoskeletal 5 OS=Homo sapiens OX=9606 GN=KRT5 PE=1 SV=3;B4E1T1_HUMAN cDNA FLJ54081, highly similar to Keratin, type II cytoskeletal 5 OS=Homo sapiens OX=9606 PE=2 SV=1;B4DL32_HUMAN cDNA FLJ59922, highly similar to Keratin, typ	9	13	8	3	18.5	62.378	14848000	7145300	7702500
Q9Y490	TLN1_HUMAN Talin-1 OS=Homo sapiens OX=9606 GN=TLN1 PE=1 SV=3	1	1	1	1	0.5	269.76	89667	0	89667			D6RD66;V9HWG7;Q53H17;Q53GN4;Q59ER5;O75083;B4DS71;B3KXN4	D6RD66_HUMAN WD repeat-containing protein 1 (Fragment) OS=Homo sapiens OX=9606 GN=WDR1 PE=1 SV=1;V9HWG7_HUMAN Epididymis secretory protein Li 52 OS=Homo sapiens OX=9606 GN=HEL-S-52 PE=2 SV=1;Q53H17_HUMAN WD repeat-containing protein 1 isoform 1 variant (Fr	8	2	2	2	13.9	26.797	7611600	0	7611600
Q9Y4I1	MYO5A_HUMAN Unconventional myosin-Va OS=Homo sapiens OX=9606 GN=MYO5A PE=1 SV=2	1	9	9	7	5.6	215.4	1980300	0	1980300			P0DN76;B5BU08;Q01081	U2AF5_HUMAN Splicing factor U2AF 35 kDa subunit-like protein OS=Homo sapiens OX=9606 GN=U2AF1L5 PE=1 SV=1;B5BU08_HUMAN U2 small nuclear RNA auxillary factor 1 isoform a OS=Homo sapiens OX=9606 GN=U2AF1 PE=2 SV=1;U2AF1_HUMAN Splicing factor U2AF 35 kDa subu	3	1	1	1	5.4	27.872	7520300	0	7520300
Q9Y5K1	SPO11_HUMAN Meiotic recombination protein SPO11 OS=Homo sapiens OX=9606 GN=SPO11 PE=2 SV=1	1	1	1	1	3	44.536	11005000	0	11005000			A0A140VJI8;A0A024QZ77;Q96C19;H0Y4Y4;C9JTV4;Q8WYH2;Q53SA2;Q7Z2R5;B4DEE0;A0A087X1Z2;A0A024R493;Q59EU6;Q9BUP0	A0A140VJI8_HUMAN EF-hand domain family, member D2, isoform CRA_a OS=Homo sapiens OX=9606 GN=EFHD2 PE=4 SV=1;A0A024QZ77_HUMAN Testicular tissue protein Li 62 OS=Homo sapiens OX=9606 PE=2 SV=1;EFHD2_HUMAN EF-hand domain-containing protein D2 OS=Homo sapiens	13	3	3	3	13.3	26.697	7512300	0	7512300
Q9Y608	LRRF2_HUMAN Leucine-rich repeat flightless-interacting protein 2 OS=Homo sapiens OX=9606 GN=LRRFIP2 PE=1 SV=1	1	1	1	1	2.1	82.17	1515000	0	1515000			Q8IW76;B7ZKK7;P19525;Q05CP4;F8WBH4;C9JZT2;Q6PK38	Q8IW76_HUMAN eIF2AK2 protein (Fragment) OS=Homo sapiens OX=9606 GN=EIF2AK2 PE=2 SV=1;B7ZKK7_HUMAN eIF2AK2 protein OS=Homo sapiens OX=9606 GN=EIF2AK2 PE=2 SV=1;E2AK2_HUMAN Interferon-induced, double-stranded RNA-activated protein kinase OS=Homo sapiens OX=9	7	4	4	4	9.2	57.619	7338800	0	7338800
													A0A286YFA2;A0A286YF22;A0A2C9F2M7;O43175;A0A286YER3;A0A286YFC8;A0A286YFB2;A0A286YFM8;A0A286YFL2;B3KSC3;V9HW79;Q96RV7;Q96RV6;A0A286YFF3;A0A286YF34;A0A286YFK5;Q9UMY3;Q8N5M8;Q9UMY2	A0A286YFA2_HUMAN D-3-phosphoglycerate dehydrogenase OS=Homo sapiens OX=9606 GN=PHGDH PE=1 SV=1;A0A286YF22_HUMAN D-3-phosphoglycerate dehydrogenase OS=Homo sapiens OX=9606 GN=PHGDH PE=1 SV=1;A0A2C9F2M7_HUMAN D-3-phosphoglycerate dehydrogenase OS=Homo sapien	19	3	3	3	7.9	47.603	7308000	0	7308000
													A4D177;Q13185;S4R2Y4	A4D177_HUMAN Chromobox homolog 3 (HP1 gamma homolog, Drosophila) OS=Homo sapiens OX=9606 GN=CBX3 PE=4 SV=1;CBX3_HUMAN Chromobox protein homolog 3 OS=Homo sapiens OX=9606 GN=CBX3 PE=1 SV=4;S4R2Y4_HUMAN Chromobox protein homolog 3 (Fragment) OS=Homo sapiens	3	2	2	2	13.1	20.811	8198100	1000100	7197900
													H0Y2W2;Q96T67;Q5T9A4;Q9NVI7	H0Y2W2_HUMAN ATPase family AAA domain-containing protein 3A (Fragment) OS=Homo sapiens OX=9606 GN=ATAD3A PE=1 SV=2;Q96T67_HUMAN TOB3 OS=Homo sapiens OX=9606 PE=2 SV=1;ATD3B_HUMAN ATPase family AAA domain-containing protein 3B OS=Homo sapiens OX=9606 GN=ATA	4	2	2	2	16.5	16.331	7117600	0	7117600
													F2Z2Q9;O75702;G5E9R5;D3YTI2;A0A140VK37;Q59EH3;P24666	F2Z2Q9_HUMAN Low molecular weight phosphotyrosine protein phosphatase OS=Homo sapiens OX=9606 GN=ACP1 PE=1 SV=1;O75702_HUMAN Protein-tyrosine-phosphatase, isoform 3 OS=Homo sapiens OX=9606 GN=ACP1 PE=2 SV=1;G5E9R5_HUMAN Acid phosphatase 1, soluble, isoform	7	1	1	1	12.9	7.5005	6991700	0	6991700
													A0A0U1RR97;A4FU72;B3KRG0;B4DSH0;A0A1B0GWE0;A0A2X0SSK2;Q96N67	A0A0U1RR97_HUMAN Dedicator of cytokinesis protein 7 (Fragment) OS=Homo sapiens OX=9606 GN=DOCK7 PE=1 SV=1;A4FU72_HUMAN DOCK7 protein (Fragment) OS=Homo sapiens OX=9606 GN=DOCK7 PE=2 SV=1;B3KRG0_HUMAN cDNA FLJ34160 fis, clone FCBBF3013800, highly similar to	7	1	1	1	9.9	11.77	6955900	0	6955900
													V9HWH9;B2R5H0;P31949	V9HWH9_HUMAN Protein S100 OS=Homo sapiens OX=9606 GN=HEL-S-43 PE=2 SV=1;B2R5H0_HUMAN Protein S100 OS=Homo sapiens OX=9606 PE=2 SV=1;S10AB_HUMAN Protein S100-A11 OS=Homo sapiens OX=9606 GN=S100A11 PE=1 SV=2	3	1	1	1	15.2	11.74	6921800	0	6921800
													F1T0B3;A0A087X2G1;A3RJH1;Q92499;B4DP70	F1T0B3_HUMAN ATP-dependent RNA helicase DDX1 OS=Homo sapiens OX=9606 GN=DDX1 PE=1 SV=1;A0A087X2G1_HUMAN ATP-dependent RNA helicase DDX1 OS=Homo sapiens OX=9606 GN=DDX1 PE=1 SV=1;A3RJH1_HUMAN ATP-dependent RNA helicase DDX1 OS=Homo sapiens OX=9606 GN=DDX1 P	5	6	6	6	11.7	73.915	6859500	0	6859500
													B3KTQ9;H0Y3Z3;B4DLN6;B4DUA5;H7BZ94;B4DNL5;A0A024R8S5;P07237;I3L0S0;I3L398;Q96C96	B3KTQ9_HUMAN Procollagen-proline, 2-oxoglutarate 4-dioxygenase (Proline 4-hydroxylase), beta polypeptide, isoform CRA_b OS=Homo sapiens OX=9606 GN=P4HB PE=2 SV=1;H0Y3Z3_HUMAN Protein disulfide-isomerase (Fragment) OS=Homo sapiens OX=9606 GN=P4HB PE=1 SV=1;	11	2	2	2	13	21.252	6854000	0	6854000
													C9JKI3;Q7Z4F3;A0A024R757;A0A1I9UVK8;E9PCT5;A9XTE5;Q2TNI1;Q59E85;P56539;Q03135	C9JKI3_HUMAN Caveolin (Fragment) OS=Homo sapiens OX=9606 GN=CAV1 PE=1 SV=1;Q7Z4F3_HUMAN Caveolin OS=Homo sapiens OX=9606 PE=2 SV=1;A0A024R757_HUMAN Caveolin OS=Homo sapiens OX=9606 GN=CAV1 PE=3 SV=1;A0A1I9UVK8_HUMAN Caveolin (Fragment) OS=Homo sapiens OX=9	10	1	1	1	7.2	15.928	6820700	0	6820700
													B4E310;B4E2V5;B4DZK8;A0A024R882;P27105	B4E310_HUMAN cDNA FLJ53133, highly similar to Erythrocyte band 7 integral membrane protein OS=Homo sapiens OX=9606 PE=2 SV=1;B4E2V5_HUMAN cDNA FLJ52062, highly similar to Erythrocyte band 7 integral membrane protein OS=Homo sapiens OX=9606 PE=2 SV=1;B4DZK8	5	1	1	1	6.4	20.734	6666000	0	6666000
													Q9NTC6;B1AHE3;Q9UBB4	Q9NTC6_HUMAN Uncharacterized protein DKFZp434I1726 (Fragment) OS=Homo sapiens OX=9606 GN=DKFZp434I1726 PE=2 SV=1;B1AHE3_HUMAN Ataxin-10 OS=Homo sapiens OX=9606 GN=ATXN10 PE=1 SV=1;ATX10_HUMAN Ataxin-10 OS=Homo sapiens OX=9606 GN=ATXN10 PE=1 SV=1	3	1	1	1	17.4	9.6719	6626800	0	6626800
													B4DE78;B3KNB4;P61981;B4DHC4	B4DE78_HUMAN cDNA FLJ52141, highly similar to 14-3-3 protein gamma OS=Homo sapiens OX=9606 PE=2 SV=1;B3KNB4_HUMAN cDNA FLJ14168 fis, clone NT2RP2001440, highly similar to 14-3-3 protein gamma OS=Homo sapiens OX=9606 PE=2 SV=1;1433G_HUMAN 14-3-3 protein gam	4	4	2	2	19.8	23.502	6606000	0	6606000
													B3KN59;B3KM36;O95816	B3KN59_HUMAN cDNA FLJ13673 fis, clone PLACE1011858, highly similar to BAG family molecular chaperone regulator 2 OS=Homo sapiens OX=9606 PE=2 SV=1;B3KM36_HUMAN cDNA FLJ10153 fis, clone HEMBA1003417, highly similar to BAG family molecular chaperone regulato	3	2	2	2	8.5	23.748	6586600	0	6586600
													B4DNL4;A6NLG9;Q8NAB7;B4DDQ2;B3KS75;Q53FI4;A8K7E0;P21810;B4DQD6;B4DDN7;C9JKG1;Q53HU6	B4DNL4_HUMAN Biglycan OS=Homo sapiens OX=9606 PE=2 SV=1;A6NLG9_HUMAN Biglycan OS=Homo sapiens OX=9606 PE=2 SV=1;Q8NAB7_HUMAN Biglycan OS=Homo sapiens OX=9606 PE=2 SV=1;B4DDQ2_HUMAN Biglycan OS=Homo sapiens OX=9606 PE=2 SV=1;B3KS75_HUMAN Biglycan OS=Homo sa	12	2	2	2	5.4	33.508	6961700	409430	6552200
													A0A0U1RQV4;D9ZGF8;Q13464	A0A0U1RQV4_HUMAN Rho-associated protein kinase 1 OS=Homo sapiens OX=9606 GN=ROCK1 PE=1 SV=1;D9ZGF8_HUMAN Rho-associated protein kinase OS=Homo sapiens OX=9606 GN=ROCK1 PE=3 SV=1;ROCK1_HUMAN Rho-associated protein kinase 1 OS=Homo sapiens OX=9606 GN=ROCK1 P	3	1	1	1	1	133.07	6462400	0	6462400
													A0A0S2Z487;A0A024R1X8;P14923;A0A0S2Z495	A0A0S2Z487_HUMAN Junction plakoglobin isoform 1 (Fragment) OS=Homo sapiens OX=9606 GN=JUP PE=2 SV=1;A0A024R1X8_HUMAN Junction plakoglobin, isoform CRA_a OS=Homo sapiens OX=9606 GN=JUP PE=4 SV=1;PLAK_HUMAN Junction plakoglobin OS=Homo sapiens OX=9606 GN=JUP	4	6	4	4	10.9	81.744	6458800	0	6458800
													C9JXZ7;C9JTT7;C9J8M3;C9JZI1;P35249	C9JXZ7_HUMAN Replication factor C subunit 4 (Fragment) OS=Homo sapiens OX=9606 GN=RFC4 PE=1 SV=1;C9JTT7_HUMAN Replication factor C subunit 4 (Fragment) OS=Homo sapiens OX=9606 GN=RFC4 PE=1 SV=1;C9J8M3_HUMAN Replication factor C subunit 4 (Fragment) OS=Homo	5	1	1	1	8.1	13.34	6425400	0	6425400
													G3V529;Q9GZR7;Q59FS7;B4DM03;B4DKV2;A0A1W2PRR2;F5GYL3;B4E300;Q7Z4W0;A0A087WXU8;Q7Z4X3;B4DGI6;Q9P054	G3V529_HUMAN ATP-dependent RNA helicase DDX24 OS=Homo sapiens OX=9606 GN=DDX24 PE=1 SV=1;DDX24_HUMAN ATP-dependent RNA helicase DDX24 OS=Homo sapiens OX=9606 GN=DDX24 PE=1 SV=1;Q59FS7_HUMAN DEAD (Asp-Glu-Ala-Asp) box polypeptide 24 variant (Fragment) OS=Ho	13	6	6	6	10.7	91.48	6392800	0	6392800
													C9JTK6;Q53SW9;B4DK14;J3KQ32;Q9NTK5	C9JTK6_HUMAN Obg-like ATPase 1 (Fragment) OS=Homo sapiens OX=9606 GN=OLA1 PE=1 SV=1;Q53SW9_HUMAN Uncharacterized protein PTD004 (Fragment) OS=Homo sapiens OX=9606 GN=PTD004 PE=4 SV=1;B4DK14_HUMAN cDNA FLJ58890, highly similar to GTP-binding protein PTD004	5	1	1	1	12.9	12.302	6360100	0	6360100
													M0R0K9;B2R8R5;Q13263	M0R0K9_HUMAN Transcription intermediary factor 1-beta (Fragment) OS=Homo sapiens OX=9606 GN=TRIM28 PE=1 SV=1;B2R8R5_HUMAN cDNA, FLJ94025, highly similar to Homo sapiens tripartite motif-containing 28 (TRIM28), mRNA OS=Homo sapiens OX=9606 PE=2 SV=1;TIF1B_H	3	2	2	2	6.7	48.434	6243900	0	6243900
													Q86TY5;Q6FGL0;A0A024R693;Q59FR8;P17931;G3V3R6;Q6NVH9	Q86TY5_HUMAN Galectin OS=Homo sapiens OX=9606 PE=2 SV=1;Q6FGL0_HUMAN Galectin (Fragment) OS=Homo sapiens OX=9606 GN=LGALS3 PE=2 SV=1;A0A024R693_HUMAN Galectin OS=Homo sapiens OX=9606 GN=hCG_22119 PE=2 SV=1;Q59FR8_HUMAN Galectin (Fragment) OS=Homo sapiens O	7	2	2	2	14.9	13.897	6189400	0	6189400
													Q5T6U8;Q6IPL9	Q5T6U8_HUMAN High mobility group AT-hook 1 OS=Homo sapiens OX=9606 GN=HMGA1 PE=2 SV=1;Q6IPL9_HUMAN HMGA1 protein OS=Homo sapiens OX=9606 GN=HMGA1 PE=2 SV=1	2	1	1	1	14.6	10.679	6118400	0	6118400
													O60701;Q9NQ82	UGDH_HUMAN UDP-glucose 6-dehydrogenase OS=Homo sapiens OX=9606 GN=UGDH PE=1 SV=1;Q9NQ82_HUMAN Uridine diphospho-glucose dehydrogenase (Fragment) OS=Homo sapiens OX=9606 GN=GDH PE=4 SV=1	2	2	2	2	6.5	55.023	6038800	0	6038800
													B4E2Y9;Q53G71;V9HW88;P27797;A0A0F7W2W6;A0A0F7WAP3;A0A142IKA2;A0A142IK94;K7EL50;B4DHR1;K7EJB9	B4E2Y9_HUMAN cDNA FLJ58668, highly similar to Calreticulin OS=Homo sapiens OX=9606 PE=2 SV=1;Q53G71_HUMAN Calreticulin variant (Fragment) OS=Homo sapiens OX=9606 PE=2 SV=1;V9HW88_HUMAN Calreticulin OS=Homo sapiens OX=9606 GN=HEL-S-99n PE=2 SV=1;CALR_HUMAN	11	2	2	2	7.8	34.683	6031300	0	6031300
													Q53SS8;Q15365;F8W0G4;F8VXH9;B4DRD7;H3BRU6;B4DLC0;F8VZX2;J3QT27;Q5MJP6;E9PFP8;A0A384N6B9;Q15366;P57721;F8VTZ0;F8W1G6	Q53SS8_HUMAN Epididymis secretory protein Li 85 OS=Homo sapiens OX=9606 GN=PCBP1 PE=2 SV=1;PCBP1_HUMAN Poly(rC)-binding protein 1 OS=Homo sapiens OX=9606 GN=PCBP1 PE=1 SV=2;F8W0G4_HUMAN Poly(rC)-binding protein 2 (Fragment) OS=Homo sapiens OX=9606 GN=PCBP2	16	3	3	3	12.6	37.497	6025200	0	6025200
													A0A0C4DG04;Q6ICI0	A0A0C4DG04_HUMAN Transmembrane protein 211 OS=Homo sapiens OX=9606 GN=TMEM211 PE=4 SV=1;TM211_HUMAN Transmembrane protein 211 OS=Homo sapiens OX=9606 GN=TMEM211 PE=2 SV=2	2	1	1	1	7	13.941	5869000	0	5869000
													Q8N3R3	TCAIM_HUMAN T-cell activation inhibitor, mitochondrial OS=Homo sapiens OX=9606 GN=TCAIM PE=2 SV=2	1	1	1	1	1.4	57.924	5860600	0	5860600
													H0YLA2;P37108	H0YLA2_HUMAN Signal recognition particle 14 kDa protein OS=Homo sapiens OX=9606 GN=SRP14 PE=1 SV=1;SRP14_HUMAN Signal recognition particle 14 kDa protein OS=Homo sapiens OX=9606 GN=SRP14 PE=1 SV=2	2	1	1	1	11.3	13.058	5846000	0	5846000
													P41091;Q2VIR3;H7BZU1	IF2G_HUMAN Eukaryotic translation initiation factor 2 subunit 3 OS=Homo sapiens OX=9606 GN=EIF2S3 PE=1 SV=3;IF2GL_HUMAN Eukaryotic translation initiation factor 2 subunit 3B OS=Homo sapiens OX=9606 GN=EIF2S3B PE=2 SV=2	3	4	4	4	7.8	51.109	6179200	452030	5727100
													B4DDM1;B3KQT9;B3KQT2;V9HVY3;P30101;B4DJ98	B4DDM1_HUMAN cDNA FLJ59460, highly similar to Protein disulfide-isomerase A3 OS=Homo sapiens OX=9606 PE=2 SV=1;B3KQT9_HUMAN Protein disulfide-isomerase OS=Homo sapiens OX=9606 PE=2 SV=1;B3KQT2_HUMAN Protein disulfide-isomerase OS=Homo sapiens OX=9606 PE=2	6	3	3	3	13.6	31.872	5724400	0	5724400
													B5BU53;B2R9L6;A0A024R880;P50750;F8VXD2;A0A2R8YEB7;B3KX76;K7ELV5;F8VYH9;F8VZZ0;E5RIU6;F8VTV8;F8VWX7;F8VZ51;K7EJ83;A0A087WZZ9;I6L9I5;Q6LC83;Q8IWB3;E7ESI2;B4DDL9;A0A2R8Y644;H0YAZ9;A0A0S2Z355;A0A024RB10;Q9BWF9;Q6IAW3;A0A090N7W4;A0A024QZP7;A0A024RB77;Q5H9N4;A0A024RBB6;Q9BVE2;A0A024R8R3;E7EUK8;B4DK59;G3V5T9;B4DHU6;B4DER5;E5RGN0;Q96GA5;A0A087X209;Q59G02;Q9BRL4;A0A087WZU2;A0A2R8YD28;F5H6Z0;B4DGP5;A0A024R…	B5BU53_HUMAN Cyclin-dependent kinase 9 OS=Homo sapiens OX=9606 GN=CDK9 PE=2 SV=1;B2R9L6_HUMAN cDNA, FLJ94450, highly similar to Homo sapiens cyclin-dependent kinase 9 (CDC2-related kinase) (CDK9), mRNA OS=Homo sapiens OX=9606 PE=2 SV=1;A0A024R880_HUMAN Cyc	74	2	2	2	5.6	42.778	5681700	0	5681700
													B7Z9L0;B7Z2Z8;A8K3C3;P50991;B7Z2F4	B7Z9L0_HUMAN T-complex protein 1 subunit delta OS=Homo sapiens OX=9606 PE=2 SV=1;B7Z2Z8_HUMAN T-complex protein 1 subunit delta OS=Homo sapiens OX=9606 PE=2 SV=1;A8K3C3_HUMAN T-complex protein 1 subunit delta OS=Homo sapiens OX=9606 PE=2 SV=1;TCPD_HUMAN T-	5	4	4	4	9.7	52.33	5676100	0	5676100
													Q53HK8;A0A024RDQ8;P40938;B4DKE6;Q5U0C2;A0A087X270	Q53HK8_HUMAN Replication factor C 3 isoform 1 variant (Fragment) OS=Homo sapiens OX=9606 PE=2 SV=1;A0A024RDQ8_HUMAN Replication factor C (Activator 1) 3, 38kDa, isoform CRA_a OS=Homo sapiens OX=9606 GN=RFC3 PE=4 SV=1;RFC3_HUMAN Replication factor C subunit	6	4	4	4	13.5	40.486	5656100	0	5656100
													M0QXS5;A0A3B3ITJ4;B2R959;Q6NTA2;A0A384N6C7;P14866;M0QYT0	M0QXS5_HUMAN Heterogeneous nuclear ribonucleoprotein L (Fragment) OS=Homo sapiens OX=9606 GN=HNRNPL PE=1 SV=1;A0A3B3ITJ4_HUMAN Heterogeneous nuclear ribonucleoprotein L (Fragment) OS=Homo sapiens OX=9606 GN=HNRNPL PE=1 SV=1;B2R959_HUMAN cDNA, FLJ94229, hig	7	2	2	2	6.6	58.362	5553700	0	5553700
													A0A090N7X1;A0A090N7Y2;Q9UG63;C9JHK9;C9JZV3	A0A090N7X1_HUMAN ATP-binding cassette, sub-family F (GCN20), member 2 OS=Homo sapiens OX=9606 GN=ABCF2 PE=4 SV=1;A0A090N7Y2_HUMAN ATP-binding cassette, sub-family F (GCN20), member 2 OS=Homo sapiens OX=9606 GN=ABCF2 PE=4 SV=1;ABCF2_HUMAN ATP-binding casset	5	4	4	4	6.9	71.289	5541200	0	5541200
													A0A5F9ZHH9;A0A5F9ZHJ7;A0A140VJX1;A0A5F9ZHL1;P24752;A0A5F9ZHL7;H0YEL7;E9PRQ6;A0A5F9ZHD4;A0A5F9ZI66;A0A5F9ZHJ0	A0A5F9ZHH9_HUMAN Acetyl-CoA acetyltransferase, mitochondrial OS=Homo sapiens OX=9606 GN=ACAT1 PE=4 SV=1;A0A5F9ZHJ7_HUMAN Acetyl-CoA acetyltransferase, mitochondrial OS=Homo sapiens OX=9606 GN=ACAT1 PE=4 SV=1;A0A140VJX1_HUMAN Testicular tissue protein Li 19	11	2	2	2	13.2	20.938	5491400	0	5491400
													B4DJQ8;P53634;H0YCY8	B4DJQ8_HUMAN cDNA FLJ55694, highly similar to Dipeptidyl-peptidase 1 OS=Homo sapiens OX=9606 PE=2 SV=1;CATC_HUMAN Dipeptidyl peptidase 1 OS=Homo sapiens OX=9606 GN=CTSC PE=1 SV=2;H0YCY8_HUMAN Dipeptidyl peptidase 1 (Fragment) OS=Homo sapiens OX=9606 GN=CTS	3	2	2	2	7.8	50.151	173580000	168140000	5436600
													Q9NVP1;Q4ZG72;Q8N254	DDX18_HUMAN ATP-dependent RNA helicase DDX18 OS=Homo sapiens OX=9606 GN=DDX18 PE=1 SV=2;Q4ZG72_HUMAN RNA helicase (Fragment) OS=Homo sapiens OX=9606 GN=DDX18 PE=3 SV=1	3	5	5	5	8.4	75.406	5409900	0	5409900
													F8VQ14;F5GWF6;V9HW96;P78371;B7Z4R3	F8VQ14_HUMAN T-complex protein 1 subunit beta OS=Homo sapiens OX=9606 GN=CCT2 PE=1 SV=1;F5GWF6_HUMAN T-complex protein 1 subunit beta OS=Homo sapiens OX=9606 GN=CCT2 PE=1 SV=2;V9HW96_HUMAN Chaperonin containing TCP1, subunit 2 (Beta), isoform CRA_b OS=Homo	5	3	3	3	9.9	44.812	5313800	0	5313800
													F2Z2V6;I3QNU8;B4DTH6;A0A0U1RQM8;A0A0U1RQU2;B7Z840;C9J165;A0A0U1RQT0;B4DNN3;Q53HS0;A8K3A8;P47897	F2Z2V6_HUMAN Glutaminyl-tRNA synthetase 1 OS=Homo sapiens OX=9606 GN=QARS1 PE=1 SV=1;I3QNU8_HUMAN Glutaminyl-tRNA synthetase (Fragment) OS=Homo sapiens OX=9606 GN=QARS PE=2 SV=1;B4DTH6_HUMAN cDNA FLJ54881, highly similar to Glutaminyl-tRNA synthetase OS=Ho	12	1	1	1	16	10.743	5244500	0	5244500
													A8K525;A0A0S2Z4Z9;Q15233;H7C367;C9IZL7;C9JYS8;C9J4X2;A0A0S2Z4E7	A8K525_HUMAN cDNA FLJ76817, highly similar to Homo sapiens non-POU domain containing, octamer-binding (NONO), mRNA OS=Homo sapiens OX=9606 PE=2 SV=1;A0A0S2Z4Z9_HUMAN Non-POU domain containing octamer-binding isoform 1 (Fragment) OS=Homo sapiens OX=9606 GN=	8	4	4	3	7.9	54.287	5236100	0	5236100
													D2CPJ9;D2CPJ1;D2CPI8;X5DRB1;D9I4E1;A8K146;A0A024R2M8;Q01831	D2CPJ9_HUMAN Mutant mutant xeroderma pigmentosum complementation group C protein (Fragment) OS=Homo sapiens OX=9606 PE=4 SV=1;D2CPJ1_HUMAN Mutant mutant xeroderma pigmentosum complementation group C protein (Fragment) OS=Homo sapiens OX=9606 PE=4 SV=1;D2CP	8	1	1	1	9.6	25.344	5216300	0	5216300
													R4GNC1;D6RDY6;Q86X80;A0PJJ5;Q0D2M6;V9HWK0;Q71V07;A0A024RD94;O76094	R4GNC1_HUMAN Signal recognition particle subunit SRP72 OS=Homo sapiens OX=9606 GN=SRP72 PE=1 SV=1;D6RDY6_HUMAN Signal recognition particle subunit SRP72 (Fragment) OS=Homo sapiens OX=9606 GN=SRP72 PE=1 SV=3;Q86X80_HUMAN SRP72 protein (Fragment) OS=Homo sap	9	3	3	3	18.2	24.809	5124300	0	5124300
													B2R4R9;P62857	B2R4R9_HUMAN HCG26477 OS=Homo sapiens OX=9606 GN=RPS28 PE=2 SV=1;RS28_HUMAN 40S ribosomal protein S28 OS=Homo sapiens OX=9606 GN=RPS28 PE=1 SV=1	2	2	2	2	33.3	7.8409	5122500	0	5122500
													Q6NZ44;B3KXC3;A0A024R525;Q6NS36;P02794;G3V1D1;G3V192;E9PQR3;E9PPQ4;E9PKM5;E9PRK8;E9PK45;E9PKY7;Q8TD27	Q6NZ44_HUMAN Ferritin OS=Homo sapiens OX=9606 GN=FTH1 PE=1 SV=1;B3KXC3_HUMAN Ferritin OS=Homo sapiens OX=9606 PE=2 SV=1;A0A024R525_HUMAN Ferritin OS=Homo sapiens OX=9606 GN=FTH1 PE=3 SV=1;Q6NS36_HUMAN Ferritin (Fragment) OS=Homo sapiens OX=9606 GN=FTH1 PE=	14	3	3	3	19.1	21.241	5097500	0	5097500
													Q53FV4;A0A384N669;CON__Q05443;P51884	Q53FV4_HUMAN Lumican variant (Fragment) OS=Homo sapiens OX=9606 PE=2 SV=1;A0A384N669_HUMAN Epididymis secretory sperm binding protein OS=Homo sapiens OX=9606 PE=2 SV=1;;LUM_HUMAN Lumican OS=Homo sapiens OX=9606 GN=LUM PE=1 SV=2	4	1	1	1	2.7	38.413	5090100	0	5090100
													B4DY59;E9PF19;B4DY50;A0A0S2Z5F3;Q8N2L6;B2RB52;A0A384MDS4;Q9Y4P3;Q96E41	B4DY59_HUMAN cDNA FLJ56267, highly similar to Transducin beta-like 2 protein OS=Homo sapiens OX=9606 PE=2 SV=1;E9PF19_HUMAN Transducin beta-like protein 2 OS=Homo sapiens OX=9606 GN=TBL2 PE=1 SV=1;B4DY50_HUMAN cDNA FLJ55528, highly similar to Transducin be	9	2	2	2	7.5	35.379	5075900	0	5075900
													E9PJ75;E9PNM9;B4DV80;E9PIY1;A0A0C4DGG1;B4DUI2;D3DQR0;Q9UKS6	E9PJ75_HUMAN Protein kinase C and casein kinase substrate in neurons protein 3 (Fragment) OS=Homo sapiens OX=9606 GN=PACSIN3 PE=1 SV=1;E9PNM9_HUMAN Protein kinase C and casein kinase substrate in neurons protein 3 (Fragment) OS=Homo sapiens OX=9606 GN=PACS	8	1	1	1	6.3	16.175	4973400	0	4973400
													P35251;A0A1W2PP02;Q14756;Q14297;D6RAD2;H0Y8U4	RFC1_HUMAN Replication factor C subunit 1 OS=Homo sapiens OX=9606 GN=RFC1 PE=1 SV=4	6	7	7	7	7.3	128.25	4917800	0	4917800
													Q14126;J3KSI6	DSG2_HUMAN Desmoglein-2 OS=Homo sapiens OX=9606 GN=DSG2 PE=1 SV=2	2	5	5	5	5.6	122.29	4907800	0	4907800
													B3KQV6;Q8NB89;B4DE69;B4DQY1;B4DDF7;A8K7B7;A8K3H8;P30153;B4E1Q0;E9PH38;C9J9C1	B3KQV6_HUMAN Serine/threonine-protein phosphatase 2A 65 kDa regulatory subunit A alpha isoform OS=Homo sapiens OX=9606 GN=PPP2R1A PE=1 SV=1;Q8NB89_HUMAN cDNA FLJ34068 fis, clone FCBBF3001918, highly similar to SERINE/THREONINE PROTEIN PHOSPHATASE 2A, 65 kD	11	5	5	5	15.4	45.604	4841700	0	4841700
													Q6PKC2;Q86Y74;B4DJ96;A8K3C5;J3KPP4;O95232;D6RDI2	Q6PKC2_HUMAN CROP protein (Fragment) OS=Homo sapiens OX=9606 GN=CROP PE=2 SV=1;Q86Y74_HUMAN CROP protein (Fragment) OS=Homo sapiens OX=9606 GN=CROP PE=2 SV=1;B4DJ96_HUMAN cDNA FLJ59548, highly similar to Cisplatin resistance-associated overexpressed protei	7	2	2	2	13.6	27.016	4835900	0	4835900
													H0YJG0;B4DP56;V9HWH2;V9HW77;A0A0S2Z471;P12277	H0YJG0_HUMAN Creatine kinase B-type (Fragment) OS=Homo sapiens OX=9606 GN=CKB PE=1 SV=1;B4DP56_HUMAN cDNA FLJ52237, highly similar to Creatine kinase B-type OS=Homo sapiens OX=9606 PE=2 SV=1;V9HWH2_HUMAN Creatine kinase brain isoform 1 OS=Homo sapiens OX=9	6	1	1	1	9.5	20.147	4816600	0	4816600
													E9PJT1;E9PK13;B5BU72;A0A024R5L7;A8K5U9;A0A024R5P1;Q13492	E9PJT1_HUMAN Phosphatidylinositol-binding clathrin assembly protein OS=Homo sapiens OX=9606 GN=PICALM PE=1 SV=1;E9PK13_HUMAN Phosphatidylinositol-binding clathrin assembly protein OS=Homo sapiens OX=9606 GN=PICALM PE=1 SV=1;B5BU72_HUMAN Phosphatidylinosito	7	1	1	1	31.2	5.225	4764100	0	4764100
													Q5HYD4;Q6IT96;D3DPP9;Q13547	Q5HYD4_HUMAN Uncharacterized protein DKFZp686H12203 (Fragment) OS=Homo sapiens OX=9606 GN=DKFZp686H12203 PE=4 SV=1;Q6IT96_HUMAN Histone deacetylase OS=Homo sapiens OX=9606 GN=HDAC1 PE=2 SV=1;D3DPP9_HUMAN Histone deacetylase 1, isoform CRA_a OS=Homo sapiens	4	1	1	1	8	26.996	4723200	0	4723200
													H0Y4X3;B7Z4L7;Q6N037;Q7Z3L0;Q6MZY7;E1P5S2;B4DRA0;B4DLM0;B3KWX7;Q68DD9;B4E1M7;A0A384NQ03;Q14498;Q5QP22;Q5QP23;A0A0U1RQH7;G3XAC6	H0Y4X3_HUMAN RNA-binding protein 39 (Fragment) OS=Homo sapiens OX=9606 GN=RBM39 PE=1 SV=8;B7Z4L7_HUMAN cDNA FLJ59035, highly similar to RNA-binding region-containing protein 2 OS=Homo sapiens OX=9606 PE=2 SV=1;Q6N037_HUMAN RNA-binding region (RNP1, RRM) co	17	2	2	2	6.2	36.514	4694000	0	4694000
													A0A024QZB7;Q8WWM7;A0A024QZC0;A0A024QZ91;H3BSK9;H3BUF6;H3BSQ5;H3BUE3;H3BRB0;A0A0C4DGL7	A0A024QZB7_HUMAN Ataxin 2-like, isoform CRA_b OS=Homo sapiens OX=9606 GN=ATXN2L PE=4 SV=1;ATX2L_HUMAN Ataxin-2-like protein OS=Homo sapiens OX=9606 GN=ATXN2L PE=1 SV=2;A0A024QZC0_HUMAN Ataxin 2-like, isoform CRA_e OS=Homo sapiens OX=9606 GN=ATXN2L PE=4 SV=	10	5	5	5	7	101.32	4842400	149520	4692900
													B4DYD7;O00291;B4DK46;A4VCI6;A0A075EKM8	B4DYD7_HUMAN cDNA FLJ56852, highly similar to Huntingtin-interacting protein 1 OS=Homo sapiens OX=9606 PE=2 SV=1;HIP1_HUMAN Huntingtin-interacting protein 1 OS=Homo sapiens OX=9606 GN=HIP1 PE=1 SV=5;B4DK46_HUMAN cDNA FLJ56785, highly similar to Huntingtin-	5	4	4	4	8.9	71.203	4677400	0	4677400
													H7C463;C9J406;B4DS66;B9A067;B4DKR1;Q16891;B4DT20;B4DQY2;Q05DN3;B4E2B5	H7C463_HUMAN MICOS complex subunit MIC60 (Fragment) OS=Homo sapiens OX=9606 GN=IMMT PE=1 SV=1;C9J406_HUMAN MICOS complex subunit MIC60 OS=Homo sapiens OX=9606 GN=IMMT PE=1 SV=1;B4DS66_HUMAN MICOS complex subunit MIC60 OS=Homo sapiens OX=9606 PE=2 SV=1;B9A0	10	5	5	5	10.3	68.064	4632600	0	4632600
													B4DUG4;K7ELG9;Q3MHD2	B4DUG4_HUMAN cDNA FLJ51308 OS=Homo sapiens OX=9606 PE=2 SV=1;K7ELG9_HUMAN Protein LSM12 homolog OS=Homo sapiens OX=9606 GN=LSM12 PE=1 SV=1;LSM12_HUMAN Protein LSM12 homolog OS=Homo sapiens OX=9606 GN=LSM12 PE=1 SV=2	3	1	1	1	11.5	12.508	4586300	0	4586300
													H3BNG6;H3BU94;H3BNE1;H3BR18;H3BM38;H3BPJ0;A0A024R9R8;A8K287;O00161	H3BNG6_HUMAN Synaptosomal-associated protein 23 OS=Homo sapiens OX=9606 GN=SNAP23 PE=1 SV=1;H3BU94_HUMAN Synaptosomal-associated protein 23 OS=Homo sapiens OX=9606 GN=SNAP23 PE=1 SV=1;H3BNE1_HUMAN Synaptosomal-associated protein 23 OS=Homo sapiens OX=9606	9	1	1	1	31.8	5.1107	4560800	0	4560800
													A0A087WV29;Q9H0A0;Q05CW7	A0A087WV29_HUMAN RNA cytidine acetyltransferase OS=Homo sapiens OX=9606 GN=NAT10 PE=1 SV=1;NAT10_HUMAN RNA cytidine acetyltransferase OS=Homo sapiens OX=9606 GN=NAT10 PE=1 SV=2	3	4	4	4	7.8	93.533	4518000	0	4518000
													Q8TE01	Q8TE01_HUMAN DERP12 (Dermal papilla derived protein 12) OS=Homo sapiens OX=9606 GN=derp12 PE=2 SV=1	1	3	3	3	8.7	38.192	4501200	0	4501200
													Q59GQ7;A0A0C4DGA6;A8K5B6;Q14527;H7C5K0	Q59GQ7_HUMAN SWI/SNF-related matrix-associated actin-dependent regulator of chromatin a3 variant (Fragment) OS=Homo sapiens OX=9606 PE=2 SV=1;A0A0C4DGA6_HUMAN Helicase-like transcription factor OS=Homo sapiens OX=9606 GN=HLTF PE=1 SV=1;A8K5B6_HUMAN cDNA FL	5	6	6	6	7.1	111.97	4458900	0	4458900
													Q53GB6;A0A0K0K1L3;V9HVZ6;Q92747	Q53GB6_HUMAN Actin related protein 2/3 complex subunit 1A variant (Fragment) OS=Homo sapiens OX=9606 PE=2 SV=1;A0A0K0K1L3_HUMAN Epididymis secretory protein Li 307 (Fragment) OS=Homo sapiens OX=9606 GN=HEL-S-307 PE=2 SV=1;V9HVZ6_HUMAN Actin-related protein	4	4	1	1	13.4	40.953	4300700	0	4300700
													H0Y586;A0A0K0K1K4;O14818;Q05DH1	H0Y586_HUMAN Proteasome endopeptidase complex (Fragment) OS=Homo sapiens OX=9606 GN=PSMA7 PE=1 SV=1;A0A0K0K1K4_HUMAN Proteasome subunit alpha type OS=Homo sapiens OX=9606 GN=HEL-S-276 PE=2 SV=1;PSA7_HUMAN Proteasome subunit alpha type-7 OS=Homo sapiens OX=	4	2	2	2	12.3	21.103	4298700	0	4298700
													B3KNL2;Q9Y230;M0R0Y3;B4DW30	B3KNL2_HUMAN RuvB-like helicase OS=Homo sapiens OX=9606 GN=RUVBL2 PE=2 SV=1;RUVB2_HUMAN RuvB-like 2 OS=Homo sapiens OX=9606 GN=RUVBL2 PE=1 SV=3;M0R0Y3_HUMAN RuvB-like helicase OS=Homo sapiens OX=9606 GN=RUVBL2 PE=1 SV=1	4	3	3	3	8.6	47.404	4237400	0	4237400
													E5RIZ6;Q6FI03;Q5U0Q1;Q53HH4;Q32P45;Q13283	E5RIZ6_HUMAN Ras GTPase-activating protein-binding protein 1 (Fragment) OS=Homo sapiens OX=9606 GN=G3BP1 PE=1 SV=1;Q6FI03_HUMAN G3BP protein OS=Homo sapiens OX=9606 GN=G3BP PE=2 SV=1;Q5U0Q1_HUMAN Ras-GTPase-activating protein SH3-domain-binding protein OS=	6	1	1	1	6.1	16.985	4168300	0	4168300
													A8K3M9;Q13242;H0YIB4;S4R3G0;B4DFT9	A8K3M9_HUMAN cDNA FLJ76387, highly similar to Homo sapiens splicing factor, arginine/serine-rich 9 (SFRS9), mRNA OS=Homo sapiens OX=9606 PE=2 SV=1;SRSF9_HUMAN Serine/arginine-rich splicing factor 9 OS=Homo sapiens OX=9606 GN=SRSF9 PE=1 SV=1;H0YIB4_HUMAN Se	5	2	2	2	10.9	25.514	4152900	0	4152900
													B4DWA0;A0A024RCT9;P17096	B4DWA0_HUMAN cDNA FLJ54188, moderately similar to High mobility group protein HMG-I/HMG-Y OS=Homo sapiens OX=9606 PE=2 SV=1;A0A024RCT9_HUMAN High mobility group AT-hook 1, isoform CRA_b OS=Homo sapiens OX=9606 GN=HMGA1 PE=4 SV=1;HMGA1_HUMAN High mobility g	3	1	1	1	4.9	34.301	4134800	0	4134800
													Q5ST80;Q53HQ0;O75955;A0A140T907;A0A140T9W4;A0A140T9X0;A2VCL5;A2AB09;A0A140T9R1;Q6IB58;A2AB13;A2AB11;A0A0G2JJQ6;A2AB12;A2AB10	Q5ST80_HUMAN Flotillin OS=Homo sapiens OX=9606 GN=FLOT1 PE=2 SV=1;Q53HQ0_HUMAN Flotillin (Fragment) OS=Homo sapiens OX=9606 PE=2 SV=1;FLOT1_HUMAN Flotillin-1 OS=Homo sapiens OX=9606 GN=FLOT1 PE=1 SV=3;A0A140T907_HUMAN Flotillin (Fragment) OS=Homo sapiens O	15	3	3	3	7.3	47.355	4131000	0	4131000
													A0A024QYX0;Q15125	A0A024QYX0_HUMAN Emopamil binding protein OS=Homo sapiens OX=9606 GN=EBP PE=2 SV=1;EBP_HUMAN 3-beta-hydroxysteroid-Delta(8),Delta(7)-isomerase OS=Homo sapiens OX=9606 GN=EBP PE=1 SV=3	2	1	1	1	5.2	26.352	4123900	0	4123900
													Q5J7V8;V9HW95;Q15293	Q5J7V8_HUMAN Proliferation-inducing gene 20 protein OS=Homo sapiens OX=9606 PE=2 SV=1;V9HW95_HUMAN Epididymis secretory protein Li 84 OS=Homo sapiens OX=9606 GN=HEL-S-84 PE=2 SV=1;RCN1_HUMAN Reticulocalbin-1 OS=Homo sapiens OX=9606 GN=RCN1 PE=1 SV=1	3	1	1	1	9.7	19.561	4081800	0	4081800
													Q15746;F8WBL7;Q06S79;D6R9C2	MYLK_HUMAN Myosin light chain kinase, smooth muscle OS=Homo sapiens OX=9606 GN=MYLK PE=1 SV=4	4	9	9	9	5.2	210.71	4060800	0	4060800
													P12882;V9HWC1	MYH1_HUMAN Myosin-1 OS=Homo sapiens OX=9606 GN=MYH1 PE=1 SV=3;V9HWC1_HUMAN Epididymis luminal protein 71 OS=Homo sapiens OX=9606 GN=HEL71 PE=2 SV=1	2	16	15	2	10.3	223.14	9839100	5816400	4022600
													B4E2I7;A0A2R8YEF8;A0A1E1ERW3;H9KV28;A0A2R8Y5N1;A0RZB8;A0A140T8Z0;Q6URC4;A0A0G2JH68;O60610	B4E2I7_HUMAN Protein diaphanous homolog 1 OS=Homo sapiens OX=9606 GN=DIAPH1 PE=1 SV=1;A0A2R8YEF8_HUMAN Protein diaphanous homolog 1 (Fragment) OS=Homo sapiens OX=9606 GN=DIAPH1 PE=1 SV=1;A0A1E1ERW3_HUMAN Diaphanous homolog 1 OS=Homo sapiens OX=9606 GN=DIAP	10	1	1	1	5	22.507	16296000	12309000	3987500
													E9PM09;Q5SZX9;Q5SZW8;E9PRC8;Q5SZX6;B3KX11;Q2TU64;Q59H77;P49368	E9PM09_HUMAN T-complex protein 1 subunit gamma (Fragment) OS=Homo sapiens OX=9606 GN=CCT3 PE=1 SV=1;Q5SZX9_HUMAN T-complex protein 1 subunit gamma (Fragment) OS=Homo sapiens OX=9606 GN=CCT3 PE=1 SV=1;Q5SZW8_HUMAN T-complex protein 1 subunit gamma (Fragment	9	1	1	1	7.1	16.881	3975000	0	3975000
													X6RJP6;A0A384MTL2;P37802	X6RJP6_HUMAN Transgelin-2 (Fragment) OS=Homo sapiens OX=9606 GN=TAGLN2 PE=1 SV=1;A0A384MTL2_HUMAN Transgelin OS=Homo sapiens OX=9606 PE=2 SV=1;TAGL2_HUMAN Transgelin-2 OS=Homo sapiens OX=9606 GN=TAGLN2 PE=1 SV=3	3	1	1	1	5.9	21.086	3970900	0	3970900
													E9PMJ3;E9PLZ3;E9PIM9;A0A024RC87;A0A140VJT8;P13489	E9PMJ3_HUMAN Ribonuclease inhibitor (Fragment) OS=Homo sapiens OX=9606 GN=RNH1 PE=1 SV=1;E9PLZ3_HUMAN Ribonuclease inhibitor (Fragment) OS=Homo sapiens OX=9606 GN=RNH1 PE=1 SV=1;E9PIM9_HUMAN Ribonuclease inhibitor (Fragment) OS=Homo sapiens OX=9606 GN=RNH1	6	1	1	1	7.9	20.475	3950100	0	3950100
													CON__Q1RMN8		1	3	3	3	13.7	24.536	4289200	348530	3940700
													D6RHH4;D6RAC2;E9KL35;P63244;D6RGK8;D6RHJ5;D6RF23;D6R909;H0Y8R5;D6RAU2;E9PD14;B4E0C3;D6RBD0;B4DWC6;D6RFX4;D6RFZ9;H0YAF8;B4DVD2;D6R9Z1;J3KPE3;D6R9L0;D6REE5	D6RHH4_HUMAN Receptor of-activated protein C kinase 1 OS=Homo sapiens OX=9606 GN=RACK1 PE=1 SV=1;D6RAC2_HUMAN Receptor of-activated protein C kinase 1 OS=Homo sapiens OX=9606 GN=RACK1 PE=1 SV=1;E9KL35_HUMAN Epididymis tissue sperm binding protein Li 3a OS=	22	2	2	2	8.2	25.869	3926400	0	3926400
													A0A514C937;A8K9U6;C9J6P4;Q7Z2W4;Q05DV5;H7C5K1	A0A514C937_HUMAN Zinc finger CCCH-type antiviral protein 1 isoform 4 OS=Homo sapiens OX=9606 GN=ZC3HAV1 PE=2 SV=1;A8K9U6_HUMAN cDNA FLJ76121, highly similar to Homo sapiens zinc finger CCCH-type, antiviral 1 (ZC3HAV1), transcript variant 1, mRNA OS=Homo sa	6	5	5	5	7.6	90.556	3882000	0	3882000
													Q53HH2;P48047;H7C068;A0A494C0K9;H7C0C1	Q53HH2_HUMAN Mitochondrial ATP synthase, O subunit variant (Fragment) OS=Homo sapiens OX=9606 PE=2 SV=1;ATPO_HUMAN ATP synthase subunit O, mitochondrial OS=Homo sapiens OX=9606 GN=ATP5PO PE=1 SV=1;H7C068_HUMAN ATP synthase subunit O, mitochondrial (Fragmen	5	2	2	2	9.9	23.261	4186600	323520	3863100
													G3XAJ6;B4DVC8;Q8N5I0;B4E2S3;Q14699;C9JHG2	G3XAJ6_HUMAN Raft-linking protein, isoform CRA_c OS=Homo sapiens OX=9606 GN=RFTN1 PE=1 SV=1;B4DVC8_HUMAN cDNA FLJ56250 OS=Homo sapiens OX=9606 PE=2 SV=1;Q8N5I0_HUMAN RFTN1 protein (Fragment) OS=Homo sapiens OX=9606 GN=RFTN1 PE=2 SV=1;B4E2S3_HUMAN cDNA FLJ5	6	2	2	2	7.9	58.762	3842400	0	3842400
													F8W111;P14384	F8W111_HUMAN Carboxypeptidase M (Fragment) OS=Homo sapiens OX=9606 GN=CPM PE=1 SV=1;CBPM_HUMAN Carboxypeptidase M OS=Homo sapiens OX=9606 GN=CPM PE=1 SV=2	2	1	1	1	4	28.314	3789800	0	3789800
													Q53T70;P61026	Q53T70_HUMAN Uncharacterized protein RAB10 (Fragment) OS=Homo sapiens OX=9606 GN=RAB10 PE=4 SV=1;RAB10_HUMAN Ras-related protein Rab-10 OS=Homo sapiens OX=9606 GN=RAB10 PE=1 SV=1	2	1	1	1	7.6	17.81	3779000	0	3779000
													B4DE36;B4DVJ0;A0A1W6AYU6;A0A2U3TZU2;P06744;A0A0J9YYI8;K7EIL4;A0A0J9YXH9;K7ERK8;A0A2R8YF08;K7ELR7;K7EP41;A0A0J9YXM3;K7ENA0;K7EPY4;K7ERC6;A0A0J9YXP8;A0A0J9YX90;A0A0J9YYH3;A0A2R8Y6C7;K7EQ48;Q59F85;CON__Q3ZBD7	B4DE36_HUMAN Glucose-6-phosphate isomerase OS=Homo sapiens OX=9606 PE=2 SV=1;B4DVJ0_HUMAN Glucose-6-phosphate isomerase OS=Homo sapiens OX=9606 PE=2 SV=1;A0A1W6AYU6_HUMAN Glucose-6-phosphate isomerase OS=Homo sapiens OX=9606 PE=2 SV=1;A0A2U3TZU2_HUMAN Gluc	23	2	2	2	4.5	60.185	4322200	568630	3753600
													A0A0S2Z4Y4;Q14677;A0A0S2Z5H3;H0YDU9	A0A0S2Z4Y4_HUMAN Clathrin interactor 1 isoform 1 (Fragment) OS=Homo sapiens OX=9606 GN=CLINT1 PE=2 SV=1;EPN4_HUMAN Clathrin interactor 1 OS=Homo sapiens OX=9606 GN=CLINT1 PE=1 SV=1;A0A0S2Z5H3_HUMAN Clathrin interactor 1 isoform 2 (Fragment) OS=Homo sapiens	4	3	3	3	5.8	68.259	3741900	0	3741900
													Q5NV79;A0A5C2GY72;A0A5C2GV73;A0A5C2FXV4;A0A5C2GTT2;A0A5C2GIK7;A0A075B6I1	Q5NV79_HUMAN V5-4 protein (Fragment) OS=Homo sapiens OX=9606 GN=V5-4 PE=4 SV=1;A0A5C2GY72_HUMAN IG c1853_light_IGLV4-60_IGLJ2 (Fragment) OS=Homo sapiens OX=9606 PE=2 SV=1;A0A5C2GV73_HUMAN IG c693_light_IGLV4-60_IGLJ3 (Fragment) OS=Homo sapiens OX=9606 PE=2	7	1	1	1	10.1	10.678	10746000	7030100	3716100
													G3XAL0;Q0QF37;Q75MT9;Q6FHZ0;A0A024R4K3;P40926	G3XAL0_HUMAN Malate dehydrogenase OS=Homo sapiens OX=9606 GN=MDH2 PE=1 SV=1;Q0QF37_HUMAN Malate dehydrogenase (Fragment) OS=Homo sapiens OX=9606 GN=MDH2 PE=2 SV=1;Q75MT9_HUMAN Malate dehydrogenase (Fragment) OS=Homo sapiens OX=9606 GN=MDH2 PE=3 SV=1;Q6FHZ0	6	1	1	1	4.3	24.594	3667900	0	3667900
													E5RJB8;E5RHU3;E7ESK6;E9PBI9;B7Z5H2;B4DQ56;A0A024R9D1;P34741	E5RJB8_HUMAN Syndecan-2 (Fragment) OS=Homo sapiens OX=9606 GN=SDC2 PE=1 SV=1;E5RHU3_HUMAN Syndecan-2 (Fragment) OS=Homo sapiens OX=9606 GN=SDC2 PE=1 SV=2;E7ESK6_HUMAN Syndecan OS=Homo sapiens OX=9606 GN=SDC2 PE=1 SV=1;E9PBI9_HUMAN Syndecan OS=Homo sapiens	8	2	2	2	16.8	14.905	3666300	0	3666300
													A0A024R704;P78362;H7C2I2;C9J2M4;H7C521;C9JWF7;H7C5L6;A8MPP7;A8MPY5;E7ETV6;A8K8B2;Q59GF4;Q9UPE1	A0A024R704_HUMAN SFRS protein kinase 2, isoform CRA_b OS=Homo sapiens OX=9606 GN=SRPK2 PE=4 SV=1;SRPK2_HUMAN SRSF protein kinase 2 OS=Homo sapiens OX=9606 GN=SRPK2 PE=1 SV=3;H7C2I2_HUMAN SRSF protein kinase 3 (Fragment) OS=Homo sapiens OX=9606 GN=SRPK3 PE=	13	2	2	1	3.3	77.526	3618200	0	3618200
													E5RID6;E5RJD2;E5RJG7;Q7LDK6;E5RFV2;A0A024R9D7;Q16698	E5RID6_HUMAN 2,4-dienoyl-CoA reductase, mitochondrial OS=Homo sapiens OX=9606 GN=DECR1 PE=1 SV=1;E5RJD2_HUMAN 2,4-dienoyl-CoA reductase, mitochondrial (Fragment) OS=Homo sapiens OX=9606 GN=DECR1 PE=1 SV=1;E5RJG7_HUMAN 2,4-dienoyl-CoA reductase, mitochondri	7	1	1	1	13.7	10.222	3606800	0	3606800
													R4GMY8;E5RHG8;A0A024R7Y5;Q15369	R4GMY8_HUMAN Elongin-C OS=Homo sapiens OX=9606 GN=ELOC PE=1 SV=1;E5RHG8_HUMAN Elongin-C (Fragment) OS=Homo sapiens OX=9606 GN=ELOC PE=1 SV=1;A0A024R7Y5_HUMAN Transcription elongation factor B (SIII), polypeptide 1 (15kDa, elongin C), isoform CRA_a OS=Homo	4	1	1	1	15.4	6.968	3559700	0	3559700
													CON__P02533;P02533;A0A024R1X6;B4DWU0;CON__P19012;CON__A2A4G1;P19012;Q13092;B4E2J5;B3KVF5;CON__Q9Z2K1;CON__Q3ZAW8;CON__Q61782;B4E204;A8MT21;B4DL17;K7EMS3;C9JTG5;CON__Q8N1A0;CON__P35900;CON__Q9D312;Q8N1A0;P35900	;K1C14_HUMAN Keratin, type I cytoskeletal 14 OS=Homo sapiens OX=9606 GN=KRT14 PE=1 SV=4;A0A024R1X6_HUMAN Keratin 14 (Epidermolysis bullosa simplex, Dowling-Meara, Koebner), isoform CRA_a OS=Homo sapiens OX=9606 GN=KRT14 PE=3 SV=1	23	14	3	1	28.4	51.621	6828400	3275600	3552800
													B7Z5Q8;B7Z5G6;B7Z7Z0	B7Z5Q8_HUMAN cDNA FLJ52519, weakly similar to LIM domain only protein 7 OS=Homo sapiens OX=9606 PE=2 SV=1;B7Z5G6_HUMAN cDNA FLJ50057, weakly similar to LIM domain only protein 7 (Fragment) OS=Homo sapiens OX=9606 PE=2 SV=1	3	39	1	0	47.3	100.7	3546600	0	3546600
													E5RJU9;A0A024R9D2;Q86UE4;H0YB56	E5RJU9_HUMAN Protein LYRIC OS=Homo sapiens OX=9606 GN=MTDH PE=1 SV=1;A0A024R9D2_HUMAN Metadherin, isoform CRA_a OS=Homo sapiens OX=9606 GN=MTDH PE=4 SV=1;LYRIC_HUMAN Protein LYRIC OS=Homo sapiens OX=9606 GN=MTDH PE=1 SV=2	4	3	3	3	6.8	57.521	3535000	0	3535000
													B4DSJ8;B4DIQ0;B2R623;O60942	B4DSJ8_HUMAN mRNA-capping enzyme OS=Homo sapiens OX=9606 PE=2 SV=1;B4DIQ0_HUMAN mRNA-capping enzyme OS=Homo sapiens OX=9606 PE=2 SV=1;B2R623_HUMAN mRNA-capping enzyme OS=Homo sapiens OX=9606 PE=2 SV=1;MCE1_HUMAN mRNA-capping enzyme OS=Homo sapiens OX=9606	4	1	1	1	2.3	59.083	3518800	0	3518800
													B8ZZ51;B9A041;C9JF79;V9HWF2;P40925	B8ZZ51_HUMAN Malate dehydrogenase, cytoplasmic OS=Homo sapiens OX=9606 GN=MDH1 PE=1 SV=1;B9A041_HUMAN Malate dehydrogenase, cytoplasmic OS=Homo sapiens OX=9606 GN=MDH1 PE=1 SV=1;C9JF79_HUMAN Malate dehydrogenase (Fragment) OS=Homo sapiens OX=9606 GN=MDH1 P	5	1	1	1	11.8	18.689	3508400	0	3508400
													B4E3A8;V9HWH1;P30740	B4E3A8_HUMAN cDNA FLJ53963, highly similar to Leukocyte elastase inhibitor OS=Homo sapiens OX=9606 PE=2 SV=1;V9HWH1_HUMAN Epididymis luminal protein 57 OS=Homo sapiens OX=9606 GN=HEL57 PE=2 SV=1;ILEU_HUMAN Leukocyte elastase inhibitor OS=Homo sapiens OX=96	3	2	2	2	6.2	38.685	3874400	367010	3507400
													Q5FWY2;A0A0S2Z3S5;A0A0S2Z3H8;P63092;Q5JWF2;A0A590UJ22;S4R3E3;A0A590UJS2;A0A590UJQ2;A0A590UJG5;A0A590UJJ0;A0A590UKB4;A0A590UJQ9;A0A590UJI6;A0A590UJR6;A0A590UJY2;A0A590UJB0;A0A590UJF0;B0AZR9;A0A590UJ58;Q14455;A0A590UK28;A0A590UKA4	Q5FWY2_HUMAN GNAS complex locus OS=Homo sapiens OX=9606 GN=GNAS PE=2 SV=2;A0A0S2Z3S5_HUMAN GNAS complex locus isoform 2 (Fragment) OS=Homo sapiens OX=9606 GN=GNAS PE=2 SV=1;A0A0S2Z3H8_HUMAN GNAS complex locus isoform 1 (Fragment) OS=Homo sapiens OX=9606 GN	23	3	2	2	8.9	44.25	3491200	0	3491200
													Q96B60;Q6NZX3;Q53Z63;B2RBH2;P21589	Q96B60_HUMAN 5-nucleotidase OS=Homo sapiens OX=9606 GN=NT5E PE=1 SV=1;Q6NZX3_HUMAN 5-nucleotidase, ecto (CD73) OS=Homo sapiens OX=9606 GN=NT5E PE=2 SV=1;Q53Z63_HUMAN 5-nucleotidase, ecto (CD73), isoform CRA_a OS=Homo sapiens OX=9606 GN=NT5E PE=2 SV=1;B2	5	1	1	1	4.9	28.841	3484400	0	3484400
													B3KTW4;I6L9E8;Q8NCA5;Q05CT2;E9PH82;B4DT23;B4DY25	B3KTW4_HUMAN cDNA FLJ38868 fis, clone MESAN2013211, highly similar to Protein FAM98A OS=Homo sapiens OX=9606 PE=2 SV=1;I6L9E8_HUMAN Family with sequence similarity 98, member A OS=Homo sapiens OX=9606 GN=FAM98A PE=2 SV=1;FA98A_HUMAN Protein FAM98A OS=Homo	7	2	2	2	10.1	37.259	3484400	0	3484400
													Q9UIU0;P54289;Q9UDQ3;H0Y715;E7ERK3;Q9UDU5;Q9UDL7	Q9UIU0_HUMAN Dihydropyridine receptor alpha 2 subunit OS=Homo sapiens OX=9606 GN=CACNA2D1 PE=4 SV=1;CA2D1_HUMAN Voltage-dependent calcium channel subunit alpha-2/delta-1 OS=Homo sapiens OX=9606 GN=CACNA2D1 PE=1 SV=3;Q9UDQ3_HUMAN Calcium channel; match to P	7	5	5	5	5.7	125.31	3442000	0	3442000
													F5H2B9;B7ZKM7;H0YNH8;B7ZKM6;Q9BZF9;Q05DB3;Q8NDD7;H0YN48	F5H2B9_HUMAN Uveal autoantigen with coiled-coil domains and ankyrin repeats OS=Homo sapiens OX=9606 GN=UACA PE=1 SV=1;B7ZKM7_HUMAN UACA protein OS=Homo sapiens OX=9606 GN=UACA PE=2 SV=1;H0YNH8_HUMAN Uveal autoantigen with coiled-coil domains and ankyrin re	8	10	10	10	8.7	150.53	3437300	0	3437300
													Q9NX58	LYAR_HUMAN Cell growth-regulating nucleolar protein OS=Homo sapiens OX=9606 GN=LYAR PE=1 SV=2	1	1	1	1	5.3	43.614	3363700	0	3363700
													A8K4Z2;Q6LES9;A8K3S0;Q59GW7;P40937	A8K4Z2_HUMAN cDNA FLJ77120, highly similar to Homo sapiens replication factor C (activator 1) 5, 36.5kDa (RFC5), transcript variant 2, mRNA OS=Homo sapiens OX=9606 PE=2 SV=1;Q6LES9_HUMAN RFC5 protein (Fragment) OS=Homo sapiens OX=9606 GN=RFC5 PE=2 SV=1;A8K	5	2	2	2	7.5	28.786	3361100	0	3361100
													A8K3W4;A0A024R0J9;A0A0A0MRA5;B7Z4B8;A8K6U7;Q9BUJ2;M0QYZ0;M0R3F1;A8K5K0;M0R203;M0QYM5;M0QZV6;M0R0K8;M0QYI8;B3KM60	A8K3W4_HUMAN cDNA FLJ75163, highly similar to Homo sapiens heterogeneous nuclear ribonucleoprotein U-like 1 (HNRPUL1), transcript variant 4, mRNA OS=Homo sapiens OX=9606 PE=2 SV=1;A0A024R0J9_HUMAN Heterogeneous nuclear ribonucleoprotein U-like 1, isoform C	15	3	3	3	6.2	84.821	3351700	0	3351700
													V9HWC0;P26038;Q9UJZ8;Q9UJZ7;Q9UJZ6;Q9UK20;B7Z4C7;Q6PJT4;Q6PKD3;Q05CU6;B7Z437;B7Z2S7;A0A2R8Y7M3;B0YJ88;V9HW42;Q6NUR7;E7EQR4;B2R6J2;A0A2R8Y5S7;J7M2B1;P35241;P15311;Q9UJU1;Q9UJZ2;B7Z5V2	V9HWC0_HUMAN Epididymis luminal protein 70 OS=Homo sapiens OX=9606 GN=HEL70 PE=2 SV=1;MOES_HUMAN Moesin OS=Homo sapiens OX=9606 GN=MSN PE=1 SV=3;Q9UJZ8_HUMAN Ezrin (Fragment) OS=Homo sapiens OX=9606 PE=2 SV=1;Q9UJZ7_HUMAN Ezrin (Fragment) OS=Homo sapiens O	25	4	4	4	6.8	67.819	3333100	0	3333100
													B7Z5V8;Q0P6H7;Q53G41;A0A024R3J1;Q14134;B7Z8U9;E9PRL4;B7Z5V5	B7Z5V8_HUMAN cDNA FLJ60841, highly similar to Tripartite motif-containing protein 29 OS=Homo sapiens OX=9606 PE=2 SV=1;Q0P6H7_HUMAN TRIM29 protein OS=Homo sapiens OX=9606 GN=TRIM29 PE=1 SV=2;Q53G41_HUMAN Tripartite motif protein TRIM29 isoform alpha varian	8	2	2	2	5.6	41.059	3277800	0	3277800
													Q75KY0;A0A1B0GXL9;B1AKB4;B7Z757;B1AKB5;C9JBI8;A0A0H3W5T2;B4DIA5;A0A024RCY3;B4DPL3;B0QYS6;B4DNC7;A8K5K3;B0QYS7;A0A024QZ23;O14948;P19484;O75030;P19532	Q75KY0_HUMAN Uncharacterized protein TFEC (Fragment) OS=Homo sapiens OX=9606 GN=TFEC PE=4 SV=1;A0A1B0GXL9_HUMAN Transcription factor EB (Fragment) OS=Homo sapiens OX=9606 GN=TFEB PE=1 SV=1;B1AKB4_HUMAN Transcription factor EB OS=Homo sapiens OX=9606 GN=TFE	19	1	1	1	3.1	29.028	3261000	0	3261000
													A0A024RAV2;P46063	A0A024RAV2_HUMAN ATP-dependent DNA helicase OS=Homo sapiens OX=9606 GN=RECQL PE=3 SV=1;RECQ1_HUMAN ATP-dependent DNA helicase Q1 OS=Homo sapiens OX=9606 GN=RECQL PE=1 SV=3	2	2	2	2	3.1	73.457	3251100	0	3251100
													H7C5F2;H7C5H3;Q8NBL6;A8K9Y7;G5E9W7;G5E9V5;P82650	H7C5F2_HUMAN 28S ribosomal protein S22, mitochondrial (Fragment) OS=Homo sapiens OX=9606 GN=MRPS22 PE=1 SV=1;H7C5H3_HUMAN 28S ribosomal protein S22, mitochondrial (Fragment) OS=Homo sapiens OX=9606 GN=MRPS22 PE=1 SV=1;Q8NBL6_HUMAN cDNA PSEC0127 fis, clone	7	1	1	1	7.3	18.573	3230000	0	3230000
													A0A024RAI6;A0A024RAG9;Q9BTH3;A0A024RAG8;A0A024RAE9;B7Z2Z2;A0A024RAI4;A0A024RAI5;Q8WWH9;A0A024RAJ2;A0A024RAJ3;A0A024RAF0;A0A024RAF6;A0A024RAF1;O00499	A0A024RAI6_HUMAN Bridging integrator 1, isoform CRA_g OS=Homo sapiens OX=9606 GN=BIN1 PE=4 SV=1;A0A024RAG9_HUMAN Bridging integrator 1, isoform CRA_j OS=Homo sapiens OX=9606 GN=BIN1 PE=4 SV=1;Q9BTH3_HUMAN Bridging integrator 1 OS=Homo sapiens OX=9606 GN=BI	15	1	1	1	1.7	45.563	3201300	0	3201300
													B4DTI1;Q8TCJ8;Q8NCK5;B2RDP6;Q9BQ67	B4DTI1_HUMAN cDNA FLJ52246, moderately similar to Glutamate-rich WD repeat-containing protein 1 OS=Homo sapiens OX=9606 PE=2 SV=1;Q8TCJ8_HUMAN Uncharacterized protein DKFZp564C172 OS=Homo sapiens OX=9606 GN=DKFZp564C172 PE=2 SV=1;Q8NCK5_HUMAN cDNA FLJ90195	5	2	2	2	12.8	20.82	3198900	0	3198900
													Q96T01;Q96SM7;Q8NC65;H0Y488;A0A1B0GTU5;A0A0S2Q0B1;O14497	Q96T01_HUMAN cDNA FLJ14536 fis, clone NT2RM2001105, weakly similar to Drosophila melanogaster eyelid (eld) mRNA OS=Homo sapiens OX=9606 PE=2 SV=1;Q96SM7_HUMAN cDNA FLJ14749 fis, clone NT2RP3002876, weakly similar to Drosophila melanogaster eyelid (eld) mRN	7	1	1	1	4.2	58.385	3185600	0	3185600
													E7ETY2;Q13428;A0A3B3IS06;B4DRA2;H0Y8Y7;Q59FZ2;B4DLB1;Q9UFD4;H0YA99;A0A2R8Y857	E7ETY2_HUMAN Treacle protein OS=Homo sapiens OX=9606 GN=TCOF1 PE=1 SV=1;TCOF_HUMAN Treacle protein OS=Homo sapiens OX=9606 GN=TCOF1 PE=1 SV=3;A0A3B3IS06_HUMAN Treacle protein (Fragment) OS=Homo sapiens OX=9606 GN=TCOF1 PE=1 SV=1;B4DRA2_HUMAN cDNA FLJ57828,	10	9	9	9	6.8	152.3	3310000	142360	3167700
													F5H157;Q15286	F5H157_HUMAN Ras-related protein Rab-35 (Fragment) OS=Homo sapiens OX=9606 GN=RAB35 PE=1 SV=1;RAB35_HUMAN Ras-related protein Rab-35 OS=Homo sapiens OX=9606 GN=RAB35 PE=1 SV=1	2	1	1	1	5.9	21.214	3145900	0	3145900
													Q2L6I2;A0A1U9X609;Q8NE71;Q59F96;H0YGW7;Q5STZ8;B4DNU2;F5GYK6;A0PJ72	Q2L6I2_HUMAN ABC50 protein OS=Homo sapiens OX=9606 GN=ABCF1 PE=4 SV=1;A0A1U9X609_HUMAN ABCF1 OS=Homo sapiens OX=9606 PE=4 SV=1;ABCF1_HUMAN ATP-binding cassette sub-family F member 1 OS=Homo sapiens OX=9606 GN=ABCF1 PE=1 SV=2;Q59F96_HUMAN ATP-binding casset	9	4	4	4	6.1	91.679	3141400	0	3141400
													Q86US8	EST1A_HUMAN Telomerase-binding protein EST1A OS=Homo sapiens OX=9606 GN=SMG6 PE=1 SV=2	1	1	1	1	1.1	160.46	3107100	0	3107100
													B8A4K4;A8MQ03	B8A4K4_HUMAN Cysteine-rich tail protein 1 OS=Homo sapiens OX=9606 GN=CYSRT1 PE=1 SV=1;CRTP1_HUMAN Cysteine-rich tail protein 1 OS=Homo sapiens OX=9606 GN=CYSRT1 PE=1 SV=1	2	1	1	1	5.4	19.663	3072400	0	3072400
													Q7L4K8;B4DVX2;Q6P0M4;Q7Z355;J3KR24;Q7Z3U5;A0A0A0MSX9;Q59G75;P41252;Q9P1N9	Q7L4K8_HUMAN IARS protein (Fragment) OS=Homo sapiens OX=9606 GN=IARS PE=2 SV=1;B4DVX2_HUMAN cDNA FLJ55373, highly similar to Isoleucyl-tRNA synthetase, cytoplasmic OS=Homo sapiens OX=9606 PE=2 SV=1;Q6P0M4_HUMAN IARS protein OS=Homo sapiens OX=9606 GN=IARS	10	2	2	2	5.2	53.577	4762400	1691900	3070500
													Q96F88;Q99575;E5RK39	Q96F88_HUMAN Processing of 1, ribonuclease P/MRP subunit (S. cerevisiae) OS=Homo sapiens OX=9606 GN=POP1 PE=2 SV=1;POP1_HUMAN Ribonucleases P/MRP protein subunit POP1 OS=Homo sapiens OX=9606 GN=POP1 PE=1 SV=2	3	3	3	3	5.1	114.68	3045400	0	3045400
													B2R823;Q9NRX1;F8WBJ6	B2R823_HUMAN cDNA, FLJ93703, highly similar to Homo sapiens putatative 28 kDa protein (LOC56902), mRNA OS=Homo sapiens OX=9606 PE=2 SV=1;PNO1_HUMAN RNA-binding protein PNO1 OS=Homo sapiens OX=9606 GN=PNO1 PE=1 SV=1;F8WBJ6_HUMAN RNA-binding protein PNO1 OS=	3	2	2	2	10.7	27.94	3032100	0	3032100
													A0A3B3IU78;A0A3B3ISK1;A0A3B3ITV3;A0A3B3IU89;A0A3B3ISC6;A0A3B3IT15;A0A3B3IS84;P53621	A0A3B3IU78_HUMAN Coatomer subunit alpha (Fragment) OS=Homo sapiens OX=9606 GN=COPA PE=1 SV=1;A0A3B3ISK1_HUMAN Coatomer subunit alpha OS=Homo sapiens OX=9606 GN=COPA PE=1 SV=1;A0A3B3ITV3_HUMAN Coatomer subunit alpha OS=Homo sapiens OX=9606 GN=COPA PE=1 SV=1	8	1	1	1	6.6	13.084	3029400	0	3029400
													H0Y2V1;H7C4C5;A0A024R2V0;F8W9U4;Q86Y04;E7EVA0;P27816;Q8NDS5;B4DSQ1;B5MEG9	H0Y2V1_HUMAN Microtubule-associated protein (Fragment) OS=Homo sapiens OX=9606 GN=MAP4 PE=1 SV=1;H7C4C5_HUMAN Microtubule-associated protein (Fragment) OS=Homo sapiens OX=9606 GN=MAP4 PE=1 SV=1;A0A024R2V0_HUMAN Microtubule-associated protein OS=Homo sapien	10	3	3	3	9.3	48.646	3027200	0	3027200
													C9JE56;A0A0C4DFX7;Q9H967	C9JE56_HUMAN WD repeat-containing protein 76 (Fragment) OS=Homo sapiens OX=9606 GN=WDR76 PE=1 SV=1;A0A0C4DFX7_HUMAN WD repeat-containing protein 76 OS=Homo sapiens OX=9606 GN=WDR76 PE=1 SV=1;WDR76_HUMAN WD repeat-containing protein 76 OS=Homo sapiens OX=96	3	1	1	1	7.9	25.217	2933500	0	2933500
													Q9UNU2;A0A3B3ISA6;F5GXS0;A0A140TA49;A0A140TA44;A0A140TA32;A0A140TA29;A0A0G2JL54;A0A0G2JPR0;P0C0L5;P0C0L4	Q9UNU2_HUMAN Complement protein C4B frameshift mutant (Fragment) OS=Homo sapiens OX=9606 GN=C4B PE=4 SV=1;A0A3B3ISA6_HUMAN Complement C4-B (Fragment) OS=Homo sapiens OX=9606 GN=C4B PE=1 SV=1;F5GXS0_HUMAN Complement C4-B OS=Homo sapiens OX=9606 GN=C4B PE=1	11	2	2	2	6.8	38.138	8759400	5852500	2906900
													Q13151	ROA0_HUMAN Heterogeneous nuclear ribonucleoprotein A0 OS=Homo sapiens OX=9606 GN=HNRNPA0 PE=1 SV=1	1	1	1	1	4.9	30.84	2898900	0	2898900
													B4DZY9;Q96GI1;B4DE30;E7ENZ3;B4DYC8;B7ZAR1;B4DDU6;B4DZT5;B4DXI1;E9PCA1;B4DX08;Q9BU08;V9HW37;P48643	B4DZY9_HUMAN cDNA FLJ59103, highly similar to T-complex protein 1 subunit epsilon OS=Homo sapiens OX=9606 PE=2 SV=1;Q96GI1_HUMAN Uncharacterized protein (Fragment) OS=Homo sapiens OX=9606 PE=2 SV=1;B4DE30_HUMAN cDNA FLJ51711, highly similar to T-complex pr	14	1	1	1	4.2	32.051	3021500	166620	2854900
													B4DDC6;A0A024RB32;A0A087WYT3;B3KUY2;Q15185	B4DDC6_HUMAN Prostaglandin E synthase 3 OS=Homo sapiens OX=9606 GN=PTGES3 PE=1 SV=1;A0A024RB32_HUMAN Prostaglandin E synthase 3 (Cytosolic), isoform CRA_a OS=Homo sapiens OX=9606 GN=PTGES3 PE=4 SV=1;A0A087WYT3_HUMAN Prostaglandin E synthase 3 OS=Homo sapie	5	1	1	1	8.1	14.573	2854600	0	2854600
													P07814;V9GYZ6;Q3KQZ8;B4DKX5;H6WCP5;B4DP50	SYEP_HUMAN Bifunctional glutamate/proline--tRNA ligase OS=Homo sapiens OX=9606 GN=EPRS PE=1 SV=5;V9GYZ6_HUMAN Glutamyl-prolyl-tRNA synthetase 1 (Fragment) OS=Homo sapiens OX=9606 GN=EPRS1 PE=1 SV=1;Q3KQZ8_HUMAN EPRS protein (Fragment) OS=Homo sapiens OX=96	6	7	7	7	6	170.59	2851500	0	2851500
													B2R892;P06732	B2R892_HUMAN cDNA, FLJ93793, highly similar to Homo sapiens creatine kinase, muscle (CKM), mRNA OS=Homo sapiens OX=9606 PE=2 SV=1;KCRM_HUMAN Creatine kinase M-type OS=Homo sapiens OX=9606 GN=CKM PE=1 SV=2	2	1	1	1	3.7	43.029	5542400	2704700	2837800
													Q27J81;A0A0A0MQU1	INF2_HUMAN Inverted formin-2 OS=Homo sapiens OX=9606 GN=INF2 PE=1 SV=2;A0A0A0MQU1_HUMAN Inverted formin-2 (Fragment) OS=Homo sapiens OX=9606 GN=INF2 PE=1 SV=1	2	5	5	5	5.5	135.62	2820400	0	2820400
													A0A090N8G0;P41250	A0A090N8G0_HUMAN Glycyl-tRNA synthetase OS=Homo sapiens OX=9606 GN=GARS PE=4 SV=1;GARS_HUMAN Glycine--tRNA ligase OS=Homo sapiens OX=9606 GN=GARS1 PE=1 SV=3	2	3	3	3	4.4	77.53	2797500	0	2797500
													H0YH81;Q0QEN7;V9HW31;P06576	H0YH81_HUMAN ATP synthase subunit beta (Fragment) OS=Homo sapiens OX=9606 GN=ATP5F1B PE=1 SV=1;Q0QEN7_HUMAN ATP synthase subunit beta (Fragment) OS=Homo sapiens OX=9606 GN=ATP5B PE=2 SV=1;V9HW31_HUMAN ATP synthase subunit beta OS=Homo sapiens OX=9606 GN=HE	4	1	1	1	4.4	38.138	2787300	0	2787300
													H0YBB2;J3QT83;A8KAL5;Q05707	H0YBB2_HUMAN Collagen alpha-1(XIV) chain (Fragment) OS=Homo sapiens OX=9606 GN=COL14A1 PE=1 SV=8;J3QT83_HUMAN Collagen alpha-1(XIV) chain (Fragment) OS=Homo sapiens OX=9606 GN=COL14A1 PE=1 SV=1;A8KAL5_HUMAN cDNA FLJ77224, highly similar to Homo sapiens col	4	1	1	1	3	36.841	2766400	0	2766400
													B4DE59;C9JTX4;C9J826;C9JK18;C9JKY1	B4DE59_HUMAN cDNA FLJ60424, highly similar to Junction plakoglobin OS=Homo sapiens OX=9606 PE=2 SV=1	5	6	2	0	10.3	62.615	2725600	0	2725600
													Q96QR8	PURB_HUMAN Transcriptional activator protein Pur-beta OS=Homo sapiens OX=9606 GN=PURB PE=1 SV=3	1	1	1	1	4.2	33.24	2682800	0	2682800
													Q5T280;B4E0X4;Q9P041	CI114_HUMAN Putative methyltransferase C9orf114 OS=Homo sapiens OX=9606 GN=SPOUT1 PE=1 SV=3;B4E0X4_HUMAN cDNA FLJ51433 OS=Homo sapiens OX=9606 PE=2 SV=1;Q9P041_HUMAN HSPC109 OS=Homo sapiens OX=9606 PE=2 SV=1	3	2	2	2	6.1	42.008	2674500	0	2674500
													H7C462;A8K4Z6;Q9BRD0	H7C462_HUMAN BUD13 homolog (Fragment) OS=Homo sapiens OX=9606 GN=BUD13 PE=1 SV=1;A8K4Z6_HUMAN cDNA FLJ76180 OS=Homo sapiens OX=9606 PE=2 SV=1;BUD13_HUMAN BUD13 homolog OS=Homo sapiens OX=9606 GN=BUD13 PE=1 SV=1	3	1	1	1	9.3	12.898	2585400	0	2585400
													P78527;B4DL41	PRKDC_HUMAN DNA-dependent protein kinase catalytic subunit OS=Homo sapiens OX=9606 GN=PRKDC PE=1 SV=3	2	16	16	16	4.6	469.08	3482600	905500	2577100
													A0A140VK56;P37837	A0A140VK56_HUMAN Transaldolase OS=Homo sapiens OX=9606 PE=2 SV=1;TALDO_HUMAN Transaldolase OS=Homo sapiens OX=9606 GN=TALDO1 PE=1 SV=2	2	1	1	1	3.6	37.54	2563600	0	2563600
													A0A0D9SGE8;Q8IWS0;B4E138;Q5JRC6	A0A0D9SGE8_HUMAN PHD finger protein 6 OS=Homo sapiens OX=9606 GN=PHF6 PE=1 SV=1;PHF6_HUMAN PHD finger protein 6 OS=Homo sapiens OX=9606 GN=PHF6 PE=1 SV=1;B4E138_HUMAN cDNA FLJ50940, highly similar to PHD finger protein 6 OS=Homo sapiens OX=9606 PE=2 SV=1	4	3	3	3	9.3	41.361	2537200	0	2537200
													B3KRE0;A0A087X1A5;Q5JW30;A8K622;Q59F99;O95793;B4DPJ9	B3KRE0_HUMAN cDNA FLJ34086 fis, clone FCBBF3005320, highly similar to Double-stranded RNA-binding protein Staufen homolog 1 OS=Homo sapiens OX=9606 PE=2 SV=1;A0A087X1A5_HUMAN Double-stranded RNA-binding protein Staufen homolog 1 OS=Homo sapiens OX=9606 GN=	7	3	3	2	9.6	40.001	2536300	0	2536300
													Q96AG4	LRC59_HUMAN Leucine-rich repeat-containing protein 59 OS=Homo sapiens OX=9606 GN=LRRC59 PE=1 SV=1	1	1	1	1	3.3	34.93	2519000	0	2519000
													H0YNN5;P83111	H0YNN5_HUMAN Serine beta-lactamase-like protein LACTB, mitochondrial (Fragment) OS=Homo sapiens OX=9606 GN=LACTB PE=1 SV=1;LACTB_HUMAN Serine beta-lactamase-like protein LACTB, mitochondrial OS=Homo sapiens OX=9606 GN=LACTB PE=1 SV=2	2	1	1	1	7.9	14.618	2511200	0	2511200
													Q5CAQ5;V9HWP2;P14625;Q59FC6;Q96GW1;A0A1W2PRR1;B4DHT9;B4DU71	Q5CAQ5_HUMAN Epididymis secretory sperm binding protein OS=Homo sapiens OX=9606 GN=TRA1 PE=2 SV=1;V9HWP2_HUMAN Epididymis luminal protein 35 OS=Homo sapiens OX=9606 GN=HEL-S-125m PE=2 SV=1;ENPL_HUMAN Endoplasmin OS=Homo sapiens OX=9606 GN=HSP90B1 PE=1 SV=1	8	5	4	4	8	92.339	2506000	0	2506000
													B4DSU9;F8WJN3;Q16630	B4DSU9_HUMAN cDNA FLJ58421, highly similar to Cleavage and polyadenylation specificity factor 6 OS=Homo sapiens OX=9606 PE=2 SV=1;F8WJN3_HUMAN Cleavage and polyadenylation-specificity factor subunit 6 OS=Homo sapiens OX=9606 GN=CPSF6 PE=1 SV=1;CPSF6_HUMAN	3	1	1	1	8.3	33.572	2491900	0	2491900
													Q9UHB9;Q96K98;Q96K97;B4DVI7;K7EN53;K7EQC2;B3KMI9	SRP68_HUMAN Signal recognition particle subunit SRP68 OS=Homo sapiens OX=9606 GN=SRP68 PE=1 SV=2;Q96K98_HUMAN cDNA FLJ14414 fis, clone HEMBA1004847, highly similar to SIGNAL RECOGNITION PARTICLE 68 KD PROTEIN OS=Homo sapiens OX=9606 PE=2 SV=1;Q96K97_HUMAN	7	3	3	3	6.4	70.729	2475800	0	2475800
													B4DN39;B4DPJ8;Q59ET3;B2R9K8;A0A024RDL1;P40227;A1JUI8	B4DN39_HUMAN cDNA FLJ53065, highly similar to T-complex protein 1 subunit zeta OS=Homo sapiens OX=9606 PE=2 SV=1;B4DPJ8_HUMAN cDNA FLJ52344, highly similar to T-complex protein 1 subunit zeta OS=Homo sapiens OX=9606 PE=2 SV=1;Q59ET3_HUMAN Chaperonin contai	7	2	2	2	8.2	42.914	2463500	0	2463500
													G5EA48;A0A2X0SFI2;Q7Z6B7;Q5VZB4;B4DDU0;B7Z3G4;A0A075B7B5;A0A1S5UZH8;Q5VZB5;B7ZM87;O75044	G5EA48_HUMAN SLIT-ROBO Rho GTPase activating protein 1, isoform CRA_a OS=Homo sapiens OX=9606 GN=SRGAP1 PE=1 SV=1;A0A2X0SFI2_HUMAN SRGAP1 (Fragment) OS=Homo sapiens OX=9606 GN=SRGAP1 PE=4 SV=1;SRGP1_HUMAN SLIT-ROBO Rho GTPase-activating protein 1 OS=Homo s	11	5	5	5	5.8	116.84	2432700	0	2432700
													Q53HU0;P50990;Q7Z759;H7C4C8;H7C2U0	Q53HU0_HUMAN Chaperonin containing TCP1, subunit 8 (Theta) variant (Fragment) OS=Homo sapiens OX=9606 PE=2 SV=1;TCPQ_HUMAN T-complex protein 1 subunit theta OS=Homo sapiens OX=9606 GN=CCT8 PE=1 SV=4;Q7Z759_HUMAN CCT8 protein OS=Homo sapiens OX=9606 GN=CCT8	5	4	4	4	7.8	59.65	2918100	486880	2431300
													A8MW50;A0A3B3IS95;Q5U077;A0A5F9ZHM4;P07195;F5H793;C9J7H8	A8MW50_HUMAN L-lactate dehydrogenase (Fragment) OS=Homo sapiens OX=9606 GN=LDHB PE=1 SV=1;A0A3B3IS95_HUMAN L-lactate dehydrogenase OS=Homo sapiens OX=9606 PE=3 SV=1;Q5U077_HUMAN L-lactate dehydrogenase OS=Homo sapiens OX=9606 GN=LDHB PE=2 SV=1;A0A5F9ZHM4_H	7	2	1	1	11.2	25.218	2419600	0	2419600
													B7Z5M1;J3KTM9;B2RBR9;Q14974;B7Z752	B7Z5M1_HUMAN cDNA FLJ50625, highly similar to Importin beta-1 subunit OS=Homo sapiens OX=9606 PE=2 SV=1;J3KTM9_HUMAN Importin subunit beta-1 (Fragment) OS=Homo sapiens OX=9606 GN=KPNB1 PE=1 SV=1;B2RBR9_HUMAN cDNA, FLJ95650, highly similar to Homo sapiens k	5	2	2	2	3.8	73.298	2417300	0	2417300
													Q6PIM8;B3KMA6;B3KN05;B2RBE0;A0A024R487;O95573	Q6PIM8_HUMAN ACSL3 protein (Fragment) OS=Homo sapiens OX=9606 GN=ACSL3 PE=2 SV=1;B3KMA6_HUMAN cDNA FLJ10609 fis, clone NT2RP2005276, highly similar to Long-chain-fatty-acid--CoA ligase 3 OS=Homo sapiens OX=9606 PE=2 SV=1;B3KN05_HUMAN cDNA FLJ13129 fis, clo	6	1	1	1	5.5	18.619	2370200	0	2370200
													H0YAV8;B7Z1W5;H0YBX1;E7EW18;Q53EV2;P06746	H0YAV8_HUMAN DNA polymerase beta (Fragment) OS=Homo sapiens OX=9606 GN=POLB PE=1 SV=1;B7Z1W5_HUMAN DNA polymerase OS=Homo sapiens OX=9606 PE=2 SV=1;H0YBX1_HUMAN DNA polymerase (Fragment) OS=Homo sapiens OX=9606 GN=POLB PE=1 SV=1;E7EW18_HUMAN DNA polymerase	6	1	1	1	9.4	11.659	2362500	0	2362500
													B4DIS3;Q9C005	B4DIS3_HUMAN Dpy-30-like protein, isoform CRA_b OS=Homo sapiens OX=9606 GN=LOC84661 PE=2 SV=1;DPY30_HUMAN Protein dpy-30 homolog OS=Homo sapiens OX=9606 GN=DPY30 PE=1 SV=1	2	1	1	1	16.7	13.866	2344100	0	2344100
													Q08J23;A0A140T9Y7	NSUN2_HUMAN RNA cytosine C(5)-methyltransferase NSUN2 OS=Homo sapiens OX=9606 GN=NSUN2 PE=1 SV=2;A0A140T9Y7_HUMAN RNA cytosine C(5)-methyltransferase NSUN2 OS=Homo sapiens OX=9606 GN=NSUN2 PE=1 SV=1	2	2	2	2	3.4	86.47	2284300	0	2284300
													H0YAR2;A0A024R9E2;A0A087WTT1;E7EQV3;B4DZW4;E7ERJ7;B4DQX0;B3KT93;A0A024R9C1;P11940;E5RGH3;H0YAP2;H0YBN4;Q2VIP3;Q5VX58;Q3ZCS4;Q9H361	H0YAR2_HUMAN Polyadenylate-binding protein 1 (Fragment) OS=Homo sapiens OX=9606 GN=PABPC1 PE=1 SV=1;A0A024R9E2_HUMAN Poly(A) binding protein, cytoplasmic 1, isoform CRA_c OS=Homo sapiens OX=9606 GN=PABPC1 PE=4 SV=1;A0A087WTT1_HUMAN Polyadenylate-binding pr	17	2	2	2	8.1	32.139	2277800	0	2277800
													H0YL53;G3V3N7;A0A024RC67;O43663	H0YL53_HUMAN Protein regulator of cytokinesis 1 (Fragment) OS=Homo sapiens OX=9606 GN=PRC1 PE=1 SV=1;G3V3N7_HUMAN Protein regulator of cytokinesis 1 (Fragment) OS=Homo sapiens OX=9606 GN=PRC1 PE=1 SV=2;A0A024RC67_HUMAN Protein regulator of cytokinesis 1, i	4	1	1	1	5.1	22.964	2274300	0	2274300
													B8ZZZ7;A0A024R3V0;Q9NUQ6;F8W6C2	B8ZZZ7_HUMAN DNA polymerase-transactivated protein 6, isoform CRA_b OS=Homo sapiens OX=9606 GN=SPATS2L PE=1 SV=1;A0A024R3V0_HUMAN DNA polymerase-transactivated protein 6, isoform CRA_a OS=Homo sapiens OX=9606 GN=DNAPTP6 PE=4 SV=1;SPS2L_HUMAN SPATS2-like pr	4	3	3	3	8.2	54.945	2249100	0	2249100
													Q6P6D7;Q6FHU2;Q53G35;Q0D2Q6;P18669;Q6FHK8	Q6P6D7_HUMAN Phosphoglycerate mutase OS=Homo sapiens OX=9606 GN=PGAM1 PE=2 SV=1;Q6FHU2_HUMAN Phosphoglycerate mutase (Fragment) OS=Homo sapiens OX=9606 GN=PGAM1 PE=2 SV=1;Q53G35_HUMAN Phosphoglycerate mutase (Fragment) OS=Homo sapiens OX=9606 PE=2 SV=1;Q0D	6	2	2	2	11.8	28.82	2221800	0	2221800
													B4DI60;B4DG31;Q96HI1;B4DPW9;A0A0A0MSQ0;Q53GY0;P13797;A7E2S2;H7C4N2;B4DPU6	B4DI60_HUMAN cDNA FLJ50527, highly similar to Plastin-3 OS=Homo sapiens OX=9606 PE=2 SV=1;B4DG31_HUMAN cDNA FLJ61108, highly similar to Plastin-3 OS=Homo sapiens OX=9606 PE=2 SV=1;Q96HI1_HUMAN Similar to plastin 3 (T isoform) (Fragment) OS=Homo sapiens OX=	10	3	3	3	13.4	24.871	2138900	0	2138900
													Q5U0A0;A0A109NGN6;P28066	Q5U0A0_HUMAN Proteasome subunit alpha type OS=Homo sapiens OX=9606 PE=2 SV=1;A0A109NGN6_HUMAN Proteasome subunit alpha type OS=Homo sapiens OX=9606 PE=2 SV=1;PSA5_HUMAN Proteasome subunit alpha type-5 OS=Homo sapiens OX=9606 GN=PSMA5 PE=1 SV=3	3	2	2	2	12	26.425	2118500	0	2118500
													B2RCC2;A0A384MDP4;Q9Y2T7;Q59HE1	B2RCC2_HUMAN cDNA, FLJ95978, highly similar to Homo sapiens Y box binding protein 2 (YBX2), mRNA OS=Homo sapiens OX=9606 PE=2 SV=1;A0A384MDP4_HUMAN Epididymis secretory sperm binding protein OS=Homo sapiens OX=9606 PE=2 SV=1;YBOX2_HUMAN Y-box-binding prote	4	4	2	2	13.5	38.526	2086000	0	2086000
													A0A3B3ITZ9;Q9Y2W1	A0A3B3ITZ9_HUMAN Thyroid hormone receptor-associated protein 3 OS=Homo sapiens OX=9606 GN=THRAP3 PE=1 SV=1;TR150_HUMAN Thyroid hormone receptor-associated protein 3 OS=Homo sapiens OX=9606 GN=THRAP3 PE=1 SV=2	2	3	3	3	4	103.52	2006800	0	2006800
													Q5H928;F6Y9T1;A0A0S2Z434;A0A0S2Z410;Q99714	Q5H928_HUMAN 3-hydroxyacyl-CoA dehydrogenase type-2 OS=Homo sapiens OX=9606 GN=HSD17B10 PE=1 SV=1;F6Y9T1_HUMAN Hydroxysteroid (17-beta) dehydrogenase 10 OS=Homo sapiens OX=9606 GN=HSD17B10 PE=1 SV=1;A0A0S2Z434_HUMAN Hydroxysteroid dehydrogenase 10 isoform	5	1	1	1	10.1	17.224	1984000	0	1984000
													Q96HS1	PGAM5_HUMAN Serine/threonine-protein phosphatase PGAM5, mitochondrial OS=Homo sapiens OX=9606 GN=PGAM5 PE=1 SV=2	1	1	1	1	4.2	32.004	1978400	0	1978400
													Q8IVT2	MISP_HUMAN Mitotic interactor and substrate of PLK1 OS=Homo sapiens OX=9606 GN=MISP PE=1 SV=1	1	3	3	3	6	75.356	1952700	0	1952700
													D6RIC3;A0A0C4DGU5;Q9P0T8;A0A087X2G6;Q9Y3C1	D6RIC3_HUMAN Nucleolar protein 16 OS=Homo sapiens OX=9606 GN=NOP16 PE=1 SV=1;A0A0C4DGU5_HUMAN Nucleolar protein 16 OS=Homo sapiens OX=9606 GN=NOP16 PE=1 SV=1;Q9P0T8_HUMAN HSPC185 OS=Homo sapiens OX=9606 PE=2 SV=1;A0A087X2G6_HUMAN Nucleolar protein 16 OS=Ho	5	1	1	1	7.3	17.198	1929600	0	1929600
													A0A1U9X8D3;A0A1U9X8C7;A0A1U9X8C1;A0A0G2JHC2;A0A024RCJ8;Q6NYC8;A0A1U9X8D1;D3VVN5;A0A1B0GTR8;A0A590UK59	A0A1U9X8D3_HUMAN PPP1R18 OS=Homo sapiens OX=9606 PE=4 SV=1;A0A1U9X8C7_HUMAN PPP1R18 OS=Homo sapiens OX=9606 PE=4 SV=1;A0A1U9X8C1_HUMAN PPP1R18 OS=Homo sapiens OX=9606 PE=4 SV=1;A0A0G2JHC2_HUMAN PPP1R18 OS=Homo sapiens OX=9606 GN=PPP1R18 PE=1 SV=1;A0A024RCJ	10	3	3	3	6.9	67.958	1913700	0	1913700
													CON__Q86YZ3;Q86YZ3	;HORN_HUMAN Hornerin OS=Homo sapiens OX=9606 GN=HRNR PE=1 SV=2	2	6	6	6	8.1	282.39	2894800	982570	1912200
													E9PLA6;E9PJH8;E9PIG2;E9PRS3;E9PNX1;E9PK86;E9PMI5;E9PR70;E9PPV6;B4DN87;A8K259;A0A024R5K8;P50454	E9PLA6_HUMAN Serpin H1 (Fragment) OS=Homo sapiens OX=9606 GN=SERPINH1 PE=1 SV=8;E9PJH8_HUMAN Serpin H1 (Fragment) OS=Homo sapiens OX=9606 GN=SERPINH1 PE=1 SV=1;E9PIG2_HUMAN Serpin H1 (Fragment) OS=Homo sapiens OX=9606 GN=SERPINH1 PE=1 SV=2;E9PRS3_HUMAN Ser	13	1	1	1	30.6	8.76	1867600	0	1867600
													P51116	FXR2_HUMAN Fragile X mental retardation syndrome-related protein 2 OS=Homo sapiens OX=9606 GN=FXR2 PE=1 SV=2	1	2	1	1	3.7	74.222	1856500	0	1856500
													Q8NG19;H7BXV5;D3DSM4;D3DSM5;P39060	Q8NG19_HUMAN Multi-functional protein MFP OS=Homo sapiens OX=9606 PE=2 SV=1;H7BXV5_HUMAN Collagen alpha-1(XVIII) chain (Fragment) OS=Homo sapiens OX=9606 GN=COL18A1 PE=1 SV=1;D3DSM4_HUMAN Collagen, type XVIII, alpha 1, isoform CRA_d OS=Homo sapiens OX=9606	5	1	1	1	6.5	26.744	1855200	0	1855200
													H7C0L5;B7Z544;B2RMS9;B7ZKJ8;Q14624	H7C0L5_HUMAN Inter-alpha-trypsin inhibitor heavy chain H4 (Fragment) OS=Homo sapiens OX=9606 GN=ITIH4 PE=1 SV=1;B7Z544_HUMAN cDNA FLJ51742, highly similar to Inter-alpha-trypsin inhibitor heavy chain H4 OS=Homo sapiens OX=9606 PE=2 SV=1;B2RMS9_HUMAN Inter-	5	1	1	1	1.1	79.952	4059000	2209700	1849300
													D3DTY9;Q59GW5;Q14258;A0A3B3IUA7	D3DTY9_HUMAN Tripartite motif-containing 25, isoform CRA_a OS=Homo sapiens OX=9606 GN=TRIM25 PE=4 SV=1;Q59GW5_HUMAN Tripartite motif-containing 25 variant (Fragment) OS=Homo sapiens OX=9606 PE=2 SV=1;TRI25_HUMAN E3 ubiquitin/ISG15 ligase TRIM25 OS=Homo sap	4	3	3	3	9.5	47.874	1804200	0	1804200
													B4DSC0;E7EW37;A0A024RAM0;Q92973	B4DSC0_HUMAN cDNA FLJ57425, highly similar to Transportin-1 OS=Homo sapiens OX=9606 PE=2 SV=1;E7EW37_HUMAN Transportin-1 OS=Homo sapiens OX=9606 GN=TNPO1 PE=1 SV=1;A0A024RAM0_HUMAN Transportin 1, isoform CRA_a OS=Homo sapiens OX=9606 GN=TNPO1 PE=4 SV=1;TNP	4	1	1	1	8.6	14.503	1801200	0	1801200
													B4DQ39;B3KVF0;B1AHB1;Q53FG5;B1AHB0;A8K521;P33992;B4DVK5	B4DQ39_HUMAN cDNA FLJ55743, highly similar to DNA replication licensing factor MCM5 OS=Homo sapiens OX=9606 PE=2 SV=1;B3KVF0_HUMAN DNA helicase OS=Homo sapiens OX=9606 PE=2 SV=1;B1AHB1_HUMAN DNA helicase OS=Homo sapiens OX=9606 GN=MCM5 PE=1 SV=1;Q53FG5_HUM	8	2	2	2	4.2	71.544	1770900	0	1770900
													Q6FHN3;J3KPD9;Q32Q12;P22392;F6XY72;O60361	Q6FHN3_HUMAN Nucleoside diphosphate kinase OS=Homo sapiens OX=9606 GN=NME2 PE=2 SV=1;J3KPD9_HUMAN NME1-NME2 readthrough OS=Homo sapiens OX=9606 GN=NME1-NME2 PE=1 SV=1;Q32Q12_HUMAN Nucleoside diphosphate kinase OS=Homo sapiens OX=9606 GN=NME1-NME2 PE=1 SV=1	6	4	1	1	29.6	17.298	1764600	0	1764600
													Q53HJ4;B4DS46;J3KQ69;B4DUQ9;B2R7C5;A0A0S2Z4T1;A0A499FHX9;P25205;Q8NHX6;A0A0S2Z492	Q53HJ4_HUMAN DNA helicase (Fragment) OS=Homo sapiens OX=9606 PE=2 SV=1;B4DS46_HUMAN cDNA FLJ55751, highly similar to DNA replication licensing factor MCM3 OS=Homo sapiens OX=9606 PE=2 SV=1;J3KQ69_HUMAN DNA replication licensing factor MCM3 OS=Homo sapiens	10	3	3	3	3.8	90.98	1761400	0	1761400
													O43660;H0YAA2	PLRG1_HUMAN Pleiotropic regulator 1 OS=Homo sapiens OX=9606 GN=PLRG1 PE=1 SV=1;H0YAA2_HUMAN Pleiotropic regulator 1 (Fragment) OS=Homo sapiens OX=9606 GN=PLRG1 PE=1 SV=1	2	2	2	2	7	57.193	1747400	0	1747400
													P11388;A0A4D6UXC9;E9PCY5;B4DKD0;Q71UH4;Q02880	TOP2A_HUMAN DNA topoisomerase 2-alpha OS=Homo sapiens OX=9606 GN=TOP2A PE=1 SV=3;A0A4D6UXC9_HUMAN DNA topoisomerase 2 OS=Homo sapiens OX=9606 GN=TOP2A PE=2 SV=1	6	5	5	5	4.2	174.38	1740600	0	1740600
													Q96SB3;B3KNT0;Q96B17	NEB2_HUMAN Neurabin-2 OS=Homo sapiens OX=9606 GN=PPP1R9B PE=1 SV=3;B3KNT0_HUMAN cDNA FLJ30345 fis, clone BRACE2007522, highly similar to Neurabin-2 OS=Homo sapiens OX=9606 PE=2 SV=1;Q96B17_HUMAN PPP1R9B protein (Fragment) OS=Homo sapiens OX=9606 GN=PPP1R9B	3	4	4	4	6.1	89.333	1699400	0	1699400
													Q6LET3;A0A140VJL3;P00492	Q6LET3_HUMAN Hypoxanthine phosphoribosyltransferase (Fragment) OS=Homo sapiens OX=9606 GN=HPRT1 PE=2 SV=1;A0A140VJL3_HUMAN Hypoxanthine phosphoribosyltransferase OS=Homo sapiens OX=9606 PE=2 SV=1;HPRT_HUMAN Hypoxanthine-guanine phosphoribosyltransferase OS	3	1	1	1	6	24.588	1693300	0	1693300
													A5D6Y6;Q6P164;Q2TA90;Q6PJC4;Q66K46;Q6PKD1;A0A0G2JMZ6;A1L179;A8K048;M1VPF7;J3KNA1;B7Z2M7;V9HW29;D3DRX6;M1VRN0;M1VKI9;B2RCP3;B0I1S7;M1VE89;M1V490;M1VRN1;M1VPF9;M1V481;M1VKJ2;M1VE91;C1PHA2;O60282;P33176;Q12840;Q57YV6	A5D6Y6_HUMAN Kinesin-like protein (Fragment) OS=Homo sapiens OX=9606 GN=KIF5A PE=2 SV=1;Q6P164_HUMAN Kinesin-like protein (Fragment) OS=Homo sapiens OX=9606 GN=KIF5B PE=2 SV=1;Q2TA90_HUMAN Kinesin-like protein (Fragment) OS=Homo sapiens OX=9606 GN=KIF5B PE	30	2	2	2	8.7	32.262	1678900	0	1678900
													G3V167;A8K214;Q9UGN5	G3V167_HUMAN Poly [ADP-ribose] polymerase OS=Homo sapiens OX=9606 GN=PARP2 PE=1 SV=1;A8K214_HUMAN Poly [ADP-ribose] polymerase OS=Homo sapiens OX=9606 PE=2 SV=1;PARP2_HUMAN Poly [ADP-ribose] polymerase 2 OS=Homo sapiens OX=9606 GN=PARP2 PE=1 SV=2	3	1	1	1	2.3	60.214	1666600	0	1666600
													O75396;I1VE16;A0A087X1A9	SC22B_HUMAN Vesicle-trafficking protein SEC22b OS=Homo sapiens OX=9606 GN=SEC22B PE=1 SV=4;I1VE16_HUMAN SEC22 vesicle trafficking protein B (Fragment) OS=Homo sapiens OX=9606 GN=SEC22B PE=4 SV=1	3	3	3	3	15.3	24.593	1639400	0	1639400
													A7MD96;B3KXB8;Q8N3V7	A7MD96_HUMAN SYNPO protein (Fragment) OS=Homo sapiens OX=9606 GN=SYNPO PE=2 SV=1;B3KXB8_HUMAN cDNA FLJ45106 fis, clone BRAWH3033293, highly similar to Synaptopodin OS=Homo sapiens OX=9606 PE=2 SV=1;SYNPO_HUMAN Synaptopodin OS=Homo sapiens OX=9606 GN=SYNPO	3	2	2	2	2.7	94.71	1608200	0	1608200
													B4E2A4;A0A024QYY9;Q5M775;B4DQ24;B4DIW7;J3QQM0;B4DW07;J3KSG2	B4E2A4_HUMAN cDNA FLJ53275, highly similar to Homo sapiens spectrin domain with coiled-coils 1 (SPECC1), transcript variant, mRNA OS=Homo sapiens OX=9606 PE=2 SV=1;A0A024QYY9_HUMAN Spectrin domain with coiled-coils 1, isoform CRA_a OS=Homo sapiens OX=9606	8	3	3	3	2.9	110.29	2414600	820610	1594000
													Q16650	TBR1_HUMAN T-box brain protein 1 OS=Homo sapiens OX=9606 GN=TBR1 PE=1 SV=1	1	1	1	1	1.8	74.052	1584500	0	1584500
													CON__Q14CN4-1;CON__Q6IME9;Q14CN4;B4DXK4;CON__Q3SY84;CON__Q7RTS7;CON__Q32MB2;F8W1S1;Q3SY84;Q7RTS7;Q86Y46;H0YIG3	;;K2C72_HUMAN Keratin, type II cytoskeletal 72 OS=Homo sapiens OX=9606 GN=KRT72 PE=1 SV=2;B4DXK4_HUMAN cDNA FLJ50908, highly similar to Homo sapiens keratin protein K6irs (K6IRS2), mRNA OS=Homo sapiens OX=9606 PE=2 SV=1	12	5	1	1	8.2	55.877	1579500	0	1579500
													B3KW72;C9J384;D3DN44;Q9BQ75	B3KW72_HUMAN cDNA FLJ42396 fis, clone ASTRO2001107 OS=Homo sapiens OX=9606 PE=2 SV=1;C9J384_HUMAN Protein CMSS1 (Fragment) OS=Homo sapiens OX=9606 GN=CMSS1 PE=1 SV=1;D3DN44_HUMAN HCG2023567, isoform CRA_a OS=Homo sapiens OX=9606 GN=hCG_2023567 PE=4 SV=1;CM	4	1	1	1	6.1	20.955	1550700	0	1550700
													A0A024RAC0;Q86V48	A0A024RAC0_HUMAN Leucine zipper protein 1, isoform CRA_a OS=Homo sapiens OX=9606 GN=LUZP1 PE=4 SV=1;LUZP1_HUMAN Leucine zipper protein 1 OS=Homo sapiens OX=9606 GN=LUZP1 PE=1 SV=2	2	4	4	4	5.2	120.3	1547500	0	1547500
													V9GZ78;V9GYY3;A0A384N5Y3;A0A024R652;F5H2F4;B7Z809;P11586;A0A494C1T2	V9GZ78_HUMAN C-1-tetrahydrofolate synthase, cytoplasmic OS=Homo sapiens OX=9606 GN=MTHFD1 PE=1 SV=2;V9GYY3_HUMAN C-1-tetrahydrofolate synthase, cytoplasmic OS=Homo sapiens OX=9606 GN=MTHFD1 PE=1 SV=2;A0A384N5Y3_HUMAN C-1-tetrahydrofolate synthase, cytoplas	8	3	3	3	3.9	92.569	1535600	0	1535600
													A0A0G2JQM1;A0A0G2JS82;B7Z5S9;O94973;B7Z1Q4;Q8N2F8;E9PQP4;A0A0G2JRS3;Q59FN8;A0A0G2JS17;A0A0G2JQT9;H0YDE9;H0YEG0;B3KMI7;A0A0G2JRF9;A0A0G2JQA4;E9PR62	A0A0G2JQM1_HUMAN AP-2 complex subunit alpha-2 (Fragment) OS=Homo sapiens OX=9606 GN=AP2A2 PE=1 SV=1;A0A0G2JS82_HUMAN AP-2 complex subunit alpha-2 (Fragment) OS=Homo sapiens OX=9606 GN=AP2A2 PE=1 SV=1;B7Z5S9_HUMAN AP-2 complex subunit alpha OS=Homo sapiens	17	5	3	3	10.1	70.708	1535600	0	1535600
													H7BZL4;H7C024;H7C410;A0A024R4D5;A0A384NPH9;P35052	H7BZL4_HUMAN Glypican-1 (Fragment) OS=Homo sapiens OX=9606 GN=GPC1 PE=1 SV=1;H7C024_HUMAN Glypican-1 (Fragment) OS=Homo sapiens OX=9606 GN=GPC1 PE=1 SV=2;H7C410_HUMAN Glypican-1 OS=Homo sapiens OX=9606 GN=GPC1 PE=1 SV=2;A0A024R4D5_HUMAN Glypican 1, isoform	6	1	1	1	3.9	30.436	1524700	0	1524700
													Q9NZI8;D3DTW3	IF2B1_HUMAN Insulin-like growth factor 2 mRNA-binding protein 1 OS=Homo sapiens OX=9606 GN=IGF2BP1 PE=1 SV=2;D3DTW3_HUMAN Insulin-like growth factor 2 mRNA binding protein 1 deltaN CRDBP OS=Homo sapiens OX=9606 GN=IGF2BP1 PE=2 SV=1	2	5	4	4	8.8	63.48	1506000	0	1506000
													G3V2Y4;H0YIZ0;B4DJ63;B4DLV4;B4DW25;B4DP88;B4E1G2;Q5BJF5;Q5HYG8;B4DJQ3;A0A024RB99;V9HW06;Q53ET4;B4DWA7;P34897	G3V2Y4_HUMAN Serine hydroxymethyltransferase, mitochondrial (Fragment) OS=Homo sapiens OX=9606 GN=SHMT2 PE=1 SV=1;H0YIZ0_HUMAN Serine hydroxymethyltransferase, mitochondrial (Fragment) OS=Homo sapiens OX=9606 GN=SHMT2 PE=1 SV=1;B4DJ63_HUMAN Serine hydroxym	15	1	1	1	4.7	25.676	1504400	0	1504400
													B7Z9C4;A0A3B3ITB8;B4E1E0;A0A3B3IRQ8;A0A3B3ITF6;B4DMB5;A0A3B3IRI2;P17812	B7Z9C4_HUMAN cDNA FLJ54863, highly similar to CTP synthase 1 OS=Homo sapiens OX=9606 PE=2 SV=1;A0A3B3ITB8_HUMAN CTP synthase 1 OS=Homo sapiens OX=9606 GN=CTPS1 PE=1 SV=1;B4E1E0_HUMAN CTP synthase OS=Homo sapiens OX=9606 GN=CTPS1 PE=1 SV=1;A0A3B3IRQ8_HUMAN	8	1	1	1	5.1	35.253	1499400	0	1499400
													Q2Q9H2;Q2Q9B7;A0A2H4QGB6;E9PD92;Q0PHS1;E7EM57;E7EUI8;A0A4P8W0G4;Q2VF42;B4DYA7;A8K8D9;A0A384NL00;P11413;A2IBT6;B6ZHS6;Q0PHS5;A0A2H4QGB8;A0A2H4QGB2	Q2Q9H2_HUMAN Glucose-6-phosphate 1-dehydrogenase (Fragment) OS=Homo sapiens OX=9606 GN=G6PD PE=3 SV=1;Q2Q9B7_HUMAN Glucose-6-phosphate 1-dehydrogenase (Fragment) OS=Homo sapiens OX=9606 GN=G6PD PE=3 SV=1;A0A2H4QGB6_HUMAN Glucose-6-phosphate dehydrogenase (	18	3	3	3	8.6	54.824	1498200	0	1498200
													A0A024R280;A0A024R222;B4DHQ3;Q9Y617	A0A024R280_HUMAN Phosphoserine aminotransferase 1, isoform CRA_a OS=Homo sapiens OX=9606 GN=PSAT1 PE=3 SV=1;A0A024R222_HUMAN Phosphoserine aminotransferase OS=Homo sapiens OX=9606 GN=PSAT1 PE=3 SV=1;B4DHQ3_HUMAN Phosphoserine aminotransferase OS=Homo sapie	4	1	1	1	3.1	35.188	1477600	0	1477600
													G3V5X4;A0A0A0MRE3;D4YW74;Q8WXH0	G3V5X4_HUMAN Nesprin-2 OS=Homo sapiens OX=9606 GN=SYNE2 PE=1 SV=1;A0A0A0MRE3_HUMAN Nesprin-2 OS=Homo sapiens OX=9606 GN=SYNE2 PE=1 SV=1;D4YW74_HUMAN Polytrophin OS=Homo sapiens OX=9606 GN=TROPH PE=2 SV=1;SYNE2_HUMAN Nesprin-2 OS=Homo sapiens OX=9606 GN=SYN	4	1	1	1	0.3	787.71	3378500	1923200	1455300
													D6RFF0;Q4G0J3;Q96IZ8;D6RBH8;D6RF22;D6RF49;D6RAF3;H0YA82	D6RFF0_HUMAN La-related protein 7 (Fragment) OS=Homo sapiens OX=9606 GN=LARP7 PE=1 SV=1;LARP7_HUMAN La-related protein 7 OS=Homo sapiens OX=9606 GN=LARP7 PE=1 SV=1;Q96IZ8_HUMAN LARP7 protein OS=Homo sapiens OX=9606 GN=LARP7 PE=2 SV=1;D6RBH8_HUMAN La-relate	8	2	2	2	7.4	34.448	1443000	0	1443000
													J3KP02;Q6ZMV7	J3KP02_HUMAN Leucine-, glutamate- and lysine-rich protein 1 OS=Homo sapiens OX=9606 GN=LEKR1 PE=1 SV=1;LEKR1_HUMAN Leucine-, glutamate- and lysine-rich protein 1 OS=Homo sapiens OX=9606 GN=LEKR1 PE=2 SV=2	2	1	1	1	1.9	81.228	1439100	0	1439100
													O15020;A4QPE4	SPTN2_HUMAN Spectrin beta chain, non-erythrocytic 2 OS=Homo sapiens OX=9606 GN=SPTBN2 PE=1 SV=3	2	7	6	6	4.3	271.32	1438100	0	1438100
													Q6P528;Q9BXN1	Q6P528_HUMAN ASPN protein OS=Homo sapiens OX=9606 GN=ASPN PE=2 SV=1;ASPN_HUMAN Asporin OS=Homo sapiens OX=9606 GN=ASPN PE=1 SV=2	2	1	1	1	2.9	43.891	1437400	0	1437400
													CON__Q2KJC7		1	1	1	1	3	86.858	1399900	0	1399900
													H3BQZ7;Q1KMD3	H3BQZ7_HUMAN HCG2044799 OS=Homo sapiens OX=9606 GN=HNRNPUL2-BSCL2 PE=4 SV=1;HNRL2_HUMAN Heterogeneous nuclear ribonucleoprotein U-like protein 2 OS=Homo sapiens OX=9606 GN=HNRNPUL2 PE=1 SV=1	2	3	3	3	4.7	84.69	1325200	0	1325200
													Q9GZS1;E7EX70;B4DW33;B4E005	RPA49_HUMAN DNA-directed RNA polymerase I subunit RPA49 OS=Homo sapiens OX=9606 GN=POLR1E PE=1 SV=3;E7EX70_HUMAN DNA-directed RNA polymerase I subunit RPA49 OS=Homo sapiens OX=9606 GN=POLR1E PE=1 SV=2;B4DW33_HUMAN cDNA FLJ54187, highly similar to Homo sapi	4	2	2	2	6.2	47.26	2067500	746340	1321100
													B3KT34;A0A087X1I3;Q0QF12;D6RFM5;A0A024QZ30;P31040;B3KYA5;B7Z6J5;A0A494C1T6;B4DYN5	B3KT34_HUMAN cDNA FLJ37560 fis, clone BRCOC2000333, highly similar to Succinate dehydrogenase (ubiquinone) flavoprotein subunit, mitochondrial OS=Homo sapiens OX=9606 PE=2 SV=1;A0A087X1I3_HUMAN Succinate dehydrogenase [ubiquinone] flavoprotein subunit, mit	10	2	2	2	6.4	48.157	1316600	0	1316600
													A5PLK7;A0A384NYY6;A0A024RAC5;Q9P258	A5PLK7_HUMAN RCC2 protein (Fragment) OS=Homo sapiens OX=9606 GN=RCC2 PE=2 SV=1;A0A384NYY6_HUMAN Regulator of chromosome condensation 2, isoform CRA_a OS=Homo sapiens OX=9606 GN=RCC2 PE=4 SV=1;A0A024RAC5_HUMAN Epididymis secretory sperm binding protein OS=H	4	1	1	1	2.8	49.678	1314400	0	1314400
													A0A2R8Y688;A0A2R8YG21;B4DRH6;A0A2R8Y4F5;E9KL44;H0YFD6;P40939	A0A2R8Y688_HUMAN Trifunctional enzyme subunit alpha, mitochondrial OS=Homo sapiens OX=9606 GN=HADHA PE=1 SV=1;A0A2R8YG21_HUMAN Trifunctional enzyme subunit alpha, mitochondrial OS=Homo sapiens OX=9606 GN=HADHA PE=1 SV=1;B4DRH6_HUMAN cDNA FLJ54509, highly s	7	1	1	1	3.9	39.212	1309500	0	1309500
													B4DSH1;B3KY60;Q99459	B4DSH1_HUMAN cDNA FLJ51295, highly similar to Cell division cycle 5-like protein OS=Homo sapiens OX=9606 PE=2 SV=1;B3KY60_HUMAN cDNA FLJ16777 fis, clone BRHIP2029567, highly similar to Cell division cycle 5-like protein OS=Homo sapiens OX=9606 PE=2 SV=1;CD	3	1	1	1	2.5	89.225	1273800	0	1273800
													Q13895;F8WBL2	BYST_HUMAN Bystin OS=Homo sapiens OX=9606 GN=BYSL PE=1 SV=3;F8WBL2_HUMAN Bystin OS=Homo sapiens OX=9606 GN=BYSL PE=1 SV=1	2	3	3	3	11.2	49.601	1225200	0	1225200
													A0A140VJW5;P14868;H7C278;Q53R85;H7BZ35;Q53T60;D3DP78	A0A140VJW5_HUMAN Testicular tissue protein Li 192 OS=Homo sapiens OX=9606 PE=2 SV=1;SYDC_HUMAN Aspartate--tRNA ligase, cytoplasmic OS=Homo sapiens OX=9606 GN=DARS PE=1 SV=2;H7C278_HUMAN Aspartyl-tRNA synthetase 1 (Fragment) OS=Homo sapiens OX=9606 GN=DARS1	7	2	2	2	5	57.136	1219200	0	1219200
													C9JVY5;A0A024R167;B4E2K2;A0A024R152;Q9Y2D5	C9JVY5_HUMAN PALM2 and AKAP2 fusion (Fragment) OS=Homo sapiens OX=9606 GN=PALM2AKAP2 PE=1 SV=1;A0A024R167_HUMAN HCG28765, isoform CRA_a OS=Homo sapiens OX=9606 GN=hCG_28765 PE=4 SV=1;B4E2K2_HUMAN cDNA FLJ55665, highly similar to A-kinase anchor protein 2 O	5	1	1	1	2.1	85.282	1148200	0	1148200
													B2R5U1;B4E299;B3KU67;A0A140VK49;Q59FF0;Q7KZF4;H7C597	B2R5U1_HUMAN Staphylococcal nuclease domain-containing protein OS=Homo sapiens OX=9606 PE=2 SV=1;B4E299_HUMAN Staphylococcal nuclease domain-containing protein OS=Homo sapiens OX=9606 PE=2 SV=1;B3KU67_HUMAN Staphylococcal nuclease domain-containing protein	7	2	2	2	3.3	99.67	1140100	0	1140100
													E5RJN7;E7EVI1;B7Z1P6;Q2TBD5;A8K276;Q4LE57;E7EPX0;E7EVJ4;A0A024R7X7;Q9NUL3	E5RJN7_HUMAN Double-stranded RNA-binding protein Staufen homolog 2 (Fragment) OS=Homo sapiens OX=9606 GN=STAU2 PE=1 SV=1;E7EVI1_HUMAN Double-stranded RNA-binding protein Staufen homolog 2 OS=Homo sapiens OX=9606 GN=STAU2 PE=1 SV=1;B7Z1P6_HUMAN cDNA FLJ5795	10	2	1	1	6.9	34.861	1133700	0	1133700
													Q13041;B4DM22;Q59EG8;Q13200	Q13041_HUMAN p67 OS=Homo sapiens OX=9606 PE=2 SV=1;B4DM22_HUMAN 26S proteasome non-ATPase regulatory subunit 2 OS=Homo sapiens OX=9606 PE=2 SV=1;Q59EG8_HUMAN Proteasome 26S non-ATPase subunit 2 variant (Fragment) OS=Homo sapiens OX=9606 PE=2 SV=1;PSMD2_HUM	4	1	1	1	2.5	64.587	1132000	0	1132000
													H3BR35;Q7KZX8;B2RCT6;A8K2W7;B4DQM6;P15170;Q8IYD1;H3BSV8	H3BR35_HUMAN Eukaryotic peptide chain release factor GTP-binding subunit ERF3A (Fragment) OS=Homo sapiens OX=9606 GN=GSPT1 PE=1 SV=1;Q7KZX8_HUMAN G1 to S phase transition 1 OS=Homo sapiens OX=9606 PE=2 SV=1;B2RCT6_HUMAN cDNA, FLJ96276, highly similar to Ho	8	3	3	3	6.5	52.832	1131400	0	1131400
													F5H669;B4DGF8;Q8N684	F5H669_HUMAN Cleavage and polyadenylation-specificity factor subunit 7 (Fragment) OS=Homo sapiens OX=9606 GN=CPSF7 PE=1 SV=1;B4DGF8_HUMAN cDNA FLJ57877, highly similar to Cleavage and polyadenylation specificity factor 7 OS=Homo sapiens OX=9606 PE=2 SV=1;C	3	1	1	1	6.7	41.265	1124400	0	1124400
													D6R9P3;D6RD18;B4DMY3;D6RBZ0;Q53F64;Q99729	D6R9P3_HUMAN Heterogeneous nuclear ribonucleoprotein A/B OS=Homo sapiens OX=9606 GN=HNRNPAB PE=1 SV=1;D6RD18_HUMAN Heterogeneous nuclear ribonucleoprotein A/B OS=Homo sapiens OX=9606 GN=HNRNPAB PE=1 SV=1;B4DMY3_HUMAN cDNA FLJ60713, highly similar to Homo s	6	1	1	1	4.6	30.302	1121600	0	1121600
													Q14DU5;B4DRJ9;E9PF63;A0A2P9DU05;O75116	Q14DU5_HUMAN ROCK2 protein OS=Homo sapiens OX=9606 GN=ROCK2 PE=1 SV=1;B4DRJ9_HUMAN cDNA FLJ51533, highly similar to Rho-associated protein kinase 2 OS=Homo sapiens OX=9606 PE=2 SV=1;E9PF63_HUMAN Rho-associated protein kinase 2 OS=Homo sapiens OX=9606 GN=RO	5	1	1	1	2.6	82.148	1109500	0	1109500
													Q9UKP5	ATS6_HUMAN A disintegrin and metalloproteinase with thrombospondin motifs 6 OS=Homo sapiens OX=9606 GN=ADAMTS6 PE=2 SV=2	1	1	1	1	1.3	125.27	2713400	1614600	1098900
													A4QN19;A4QN18;A0A3F2YNX0;A0A3F2YNZ0;F1T0I1;O15027;B4DW51;B4DY06;Q8N2P2;Q8N9G1;Q9BV84;A0A0C4DH09;X6RGP5;A0PJ75	A4QN19_HUMAN Protein transport protein sec16 (Fragment) OS=Homo sapiens OX=9606 GN=SEC16A PE=2 SV=1;A4QN18_HUMAN Protein transport protein sec16 (Fragment) OS=Homo sapiens OX=9606 GN=SEC16A PE=2 SV=1;A0A3F2YNX0_HUMAN Protein transport protein sec16 OS=Homo	14	3	3	3	2	186.49	1096400	0	1096400
													A0A0D9SFL2;M0QYH2;A0A1S5RA93;Q96T60	A0A0D9SFL2_HUMAN Bifunctional polynucleotide phosphatase/kinase OS=Homo sapiens OX=9606 GN=PNKP PE=1 SV=1;M0QYH2_HUMAN Bifunctional polynucleotide phosphatase/kinase OS=Homo sapiens OX=9606 GN=PNKP PE=1 SV=1;A0A1S5RA93_HUMAN Bifunctional polynucleotide pho	4	1	1	1	2.7	53.119	1019000	0	1019000
													A0A2R8Y534;A0A2R8Y4Q0;Q5F1R6	A0A2R8Y534_HUMAN DnaJ homolog subfamily C member 21 OS=Homo sapiens OX=9606 GN=DNAJC21 PE=1 SV=1;A0A2R8Y4Q0_HUMAN DnaJ homolog subfamily C member 21 OS=Homo sapiens OX=9606 GN=DNAJC21 PE=1 SV=1;DJC21_HUMAN DnaJ homolog subfamily C member 21 OS=Homo sapiens	3	1	1	1	3.9	48.456	1017700	0	1017700
													B4DWU6;B4DRR0;B4DRU6;CON__P48668;CON__P02538;A8K2I0;A0A0S2Z428;P48668;P02538;CON__P04259;B2R853;B4DRY0;B4DKV4	B4DWU6_HUMAN cDNA FLJ51361, highly similar to Keratin, type II cytoskeletal 6A OS=Homo sapiens OX=9606 PE=2 SV=1;B4DRR0_HUMAN cDNA FLJ53910, highly similar to Keratin, type II cytoskeletal 6A OS=Homo sapiens OX=9606 PE=2 SV=1;B4DRU6_HUMAN cDNA FLJ54657, hi	13	11	2	1	18.3	55.799	1453800	465670	988100
													B7ZM61;Q9P212	B7ZM61_HUMAN Phosphoinositide phospholipase C OS=Homo sapiens OX=9606 GN=PLCE1 PE=2 SV=1;PLCE1_HUMAN 1-phosphatidylinositol 4,5-bisphosphate phosphodiesterase epsilon-1 OS=Homo sapiens OX=9606 GN=PLCE1 PE=1 SV=3	2	1	1	1	0.4	257.1	986330	0	986330
													M0R0I5;B4DV73;A0A384P5V3;A0A087WTP3;Q92945	M0R0I5_HUMAN Far upstream element-binding protein 2 (Fragment) OS=Homo sapiens OX=9606 GN=KHSRP PE=1 SV=1;B4DV73_HUMAN cDNA FLJ51330, highly similar to Far upstream element-binding protein 2 OS=Homo sapiens OX=9606 PE=2 SV=1;A0A384P5V3_HUMAN Epididymis sec	5	1	1	1	3.2	29.345	983810	0	983810
													B4E0T8	B4E0T8_HUMAN cDNA FLJ59649, highly similar to Myosin-18A OS=Homo sapiens OX=9606 PE=2 SV=1	1	17	1	1	17.2	133.55	979310	0	979310
													B4E0B9;B4DZC3;B3KMC9;Q9H0D6	B4E0B9_HUMAN 5-3 exoribonuclease OS=Homo sapiens OX=9606 PE=2 SV=1;B4DZC3_HUMAN 5-3 exoribonuclease OS=Homo sapiens OX=9606 PE=2 SV=1;B3KMC9_HUMAN 5-3 exoribonuclease OS=Homo sapiens OX=9606 PE=2 SV=1;XRN2_HUMAN 5-3 exoribonuclease 2 OS=Homo sapien	4	2	2	2	2.9	99.95	966300	0	966300
													S4R349;Q96J17;B2RAU8;A0A0A0MRM9;Q14978	S4R349_HUMAN Nucleolar and coiled-body phosphoprotein 1 (Fragment) OS=Homo sapiens OX=9606 GN=NOLC1 PE=1 SV=1;Q96J17_HUMAN NOLC1 protein OS=Homo sapiens OX=9606 GN=NOLC1 PE=2 SV=1;B2RAU8_HUMAN cDNA, FLJ95131, highly similar to Homo sapiens nucleolar and co	5	1	1	1	4.3	26.755	958530	0	958530
													Q5QPM0;Q5QPL9;A8K4T9;Q53GL6;Q9UKM9	Q5QPM0_HUMAN RNA-binding protein Raly (Fragment) OS=Homo sapiens OX=9606 GN=RALY PE=1 SV=8;Q5QPL9_HUMAN RNA-binding protein Raly (Fragment) OS=Homo sapiens OX=9606 GN=RALY PE=1 SV=1;A8K4T9_HUMAN cDNA FLJ77421, highly similar to Homo sapiens autoantigen p54	5	1	1	1	5.3	18.66	949790	0	949790
													Q2NL82	TSR1_HUMAN Pre-rRNA-processing protein TSR1 homolog OS=Homo sapiens OX=9606 GN=TSR1 PE=1 SV=1	1	1	1	1	1.2	91.809	909040	0	909040
													B7Z9B1;P55290	B7Z9B1_HUMAN cDNA FLJ52398, highly similar to Cadherin-13 OS=Homo sapiens OX=9606 PE=2 SV=1;CAD13_HUMAN Cadherin-13 OS=Homo sapiens OX=9606 GN=CDH13 PE=1 SV=1	2	1	1	1	1.6	83.407	896920	0	896920
													J3QQM1;Q59GS3;A0A140VJS3;P62195	J3QQM1_HUMAN 26S proteasome regulatory subunit 8 (Fragment) OS=Homo sapiens OX=9606 GN=PSMC5 PE=1 SV=1;Q59GS3_HUMAN Proteasome 26S ATPase subunit 5 variant (Fragment) OS=Homo sapiens OX=9606 PE=2 SV=1;A0A140VJS3_HUMAN Testicular tissue protein Li 149 OS=Ho	4	1	1	1	4.9	29.347	894290	0	894290
													A0A2R8YD87;B1AJZ2;H3BLS7;Q5THJ4	A0A2R8YD87_HUMAN Vacuolar protein sorting-associated protein 13D (Fragment) OS=Homo sapiens OX=9606 GN=VPS13D PE=1 SV=1;B1AJZ2_HUMAN Vacuolar protein sorting 13 homolog D (S. cerevisiae) (Fragment) OS=Homo sapiens OX=9606 GN=VPS13D PE=4 SV=1;H3BLS7_HUMAN V	4	1	1	1	1	173.77	890530	0	890530
													A0A024R542;Q9C0C2;E9PKE7;E9PKK0;B3KXS7	A0A024R542_HUMAN Tankyrase 1 binding protein 1, 182kDa, isoform CRA_a OS=Homo sapiens OX=9606 GN=TNKS1BP1 PE=2 SV=1;TB182_HUMAN 182 kDa tankyrase-1-binding protein OS=Homo sapiens OX=9606 GN=TNKS1BP1 PE=1 SV=4	5	3	3	3	3.6	181.79	881490	0	881490
													H7BXY3;Q7L2E3	H7BXY3_HUMAN ATP-dependent RNA helicase DHX30 OS=Homo sapiens OX=9606 GN=DHX30 PE=1 SV=1;DHX30_HUMAN ATP-dependent RNA helicase DHX30 OS=Homo sapiens OX=9606 GN=DHX30 PE=1 SV=1	2	3	3	3	3.9	130.55	871230	0	871230
													B4DKZ9;B3KTN2;Q5M7Z9;B2RDX5;Q53GX7;P26639;B7ZLP8;A2RTX5	B4DKZ9_HUMAN cDNA FLJ55705, highly similar to Threonyl-tRNA synthetase, cytoplasmic OS=Homo sapiens OX=9606 PE=2 SV=1;B3KTN2_HUMAN cDNA FLJ38533 fis, clone HCHON2001108, highly similar to Threonyl-tRNA synthetase, cytoplasmic OS=Homo sapiens OX=9606 PE=2 S	8	3	3	3	4.5	70.36	860960	0	860960
													Q7Z417	NUFP2_HUMAN Nuclear fragile X mental retardation-interacting protein 2 OS=Homo sapiens OX=9606 GN=NUFIP2 PE=1 SV=1	1	2	2	2	3.5	76.12	1936800	1077700	859090
													Q9NZB2;A0A0C4DH52	F120A_HUMAN Constitutive coactivator of PPAR-gamma-like protein 1 OS=Homo sapiens OX=9606 GN=FAM120A PE=1 SV=2;A0A0C4DH52_HUMAN Constitutive coactivator of PPAR-gamma-like protein 1 (Fragment) OS=Homo sapiens OX=9606 GN=FAM120A PE=1 SV=1	2	4	4	4	4.7	121.89	845350	0	845350
													A0A024RCU9;H3BLV9;Q96SB4;D6RBM8	A0A024RCU9_HUMAN SFRS protein kinase 1, isoform CRA_e OS=Homo sapiens OX=9606 GN=SRPK1 PE=4 SV=1;H3BLV9_HUMAN SRSF protein kinase 1 (Fragment) OS=Homo sapiens OX=9606 GN=SRPK1 PE=1 SV=1;SRPK1_HUMAN SRSF protein kinase 1 OS=Homo sapiens OX=9606 GN=SRPK1 PE=	4	2	1	1	4.2	61.962	817900	0	817900
													Q96P70	IPO9_HUMAN Importin-9 OS=Homo sapiens OX=9606 GN=IPO9 PE=1 SV=3	1	1	1	1	2.7	115.96	785150	0	785150
													Q9BQG0;B4DWP5;B4DE42;B4DZZ1;I3L1L3	MBB1A_HUMAN Myb-binding protein 1A OS=Homo sapiens OX=9606 GN=MYBBP1A PE=1 SV=2;B4DWP5_HUMAN cDNA FLJ58434, highly similar to Myb-binding protein 1A OS=Homo sapiens OX=9606 PE=2 SV=1;B4DE42_HUMAN cDNA FLJ60422, highly similar to Myb-binding protein 1A OS=H	5	2	2	2	2.5	148.85	754660	0	754660
													P13533	MYH6_HUMAN Myosin-6 OS=Homo sapiens OX=9606 GN=MYH6 PE=1 SV=5	1	12	4	2	7	223.73	1649700	895840	753830
													Q8TBN2;A0A087X0S5;A0A384P5H7;P12109	Q8TBN2_HUMAN Uncharacterized protein (Fragment) OS=Homo sapiens OX=9606 PE=2 SV=1;A0A087X0S5_HUMAN Collagen alpha-1(VI) chain OS=Homo sapiens OX=9606 GN=COL6A1 PE=1 SV=1;A0A384P5H7_HUMAN Collagen, type VI, alpha 1, isoform CRA_b OS=Homo sapiens OX=9606 GN=	4	1	1	1	2.1	47.703	732150	0	732150
													A0A087WV04;B4DZJ3;A0A024R929;Q9UBS9	A0A087WV04_HUMAN SUN domain-containing ossification factor OS=Homo sapiens OX=9606 GN=SUCO PE=1 SV=1;B4DZJ3_HUMAN cDNA FLJ60200 OS=Homo sapiens OX=9606 PE=2 SV=1;A0A024R929_HUMAN Chromosome 1 open reading frame 9, isoform CRA_d OS=Homo sapiens OX=9606 GN=C	4	1	1	1	1.4	77.421	3102600	2370800	731830
													Q92665	RT31_HUMAN 28S ribosomal protein S31, mitochondrial OS=Homo sapiens OX=9606 GN=MRPS31 PE=1 SV=3	1	1	1	1	5.8	45.318	705340	0	705340
													Q59F25;E7ENL6;B7ZW00;D9ZGF2;P12111;Q8N4Z1;B4E0A4	Q59F25_HUMAN Alpha 3 type VI collagen isoform 5 variant (Fragment) OS=Homo sapiens OX=9606 PE=2 SV=1;E7ENL6_HUMAN Collagen alpha-3(VI) chain OS=Homo sapiens OX=9606 GN=COL6A3 PE=1 SV=2;B7ZW00_HUMAN COL6A3 protein OS=Homo sapiens OX=9606 GN=COL6A3 PE=2 SV=1	7	2	2	2	1.5	182.97	687770	0	687770
													P35606	COPB2_HUMAN Coatomer subunit beta OS=Homo sapiens OX=9606 GN=COPB2 PE=1 SV=2	1	1	1	1	1.1	102.49	685430	0	685430
													A0A024R734;O94916	A0A024R734_HUMAN Nuclear factor of activated T-cells 5, tonicity-responsive, isoform CRA_b OS=Homo sapiens OX=9606 GN=NFAT5 PE=4 SV=1;NFAT5_HUMAN Nuclear factor of activated T-cells 5 OS=Homo sapiens OX=9606 GN=NFAT5 PE=1 SV=1	2	1	1	1	1	157.98	664550	0	664550
													A2I829;Q6NUN2;A3F769;A3F768;O15226;A2I832	A2I829_HUMAN NF-kappaB repressing factor (Fragment) OS=Homo sapiens OX=9606 GN=NKRF PE=2 SV=1;Q6NUN2_HUMAN NFKB repressing factor OS=Homo sapiens OX=9606 GN=NKRF PE=2 SV=1;A3F769_HUMAN NF-kappaB repressing factor OS=Homo sapiens OX=9606 GN=NRF PE=2 SV=1;A3	6	3	3	3	5.2	67.45	657260	0	657260
													J3KS54	J3KS54_HUMAN Protein flightless-1 homolog OS=Homo sapiens OX=9606 GN=FLII PE=1 SV=1	1	5	1	1	9.9	78.086	641340	0	641340
													Q6DKJ9;Q4G0D9;B4DEN9;B2RDN4;A8K3R2;Q14137	Q6DKJ9_HUMAN BOP1 protein (Fragment) OS=Homo sapiens OX=9606 GN=BOP1 PE=2 SV=1;Q4G0D9_HUMAN BOP1 protein (Fragment) OS=Homo sapiens OX=9606 GN=BOP1 PE=2 SV=1;B4DEN9_HUMAN Ribosome biogenesis protein BOP1 OS=Homo sapiens OX=9606 GN=BOP1 PE=2 SV=1;B2RDN4_HUM	6	1	1	1	2.1	58.785	629320	0	629320
													Q6YHK3	CD109_HUMAN CD109 antigen OS=Homo sapiens OX=9606 GN=CD109 PE=1 SV=2	1	2	2	2	1.9	161.69	621780	0	621780
													B4DMA8;B4E063;A0A1U9X7Y0;A0A1U9X7X5;A0A024RCS7;Q9BW19	B4DMA8_HUMAN Kinesin-like protein OS=Homo sapiens OX=9606 PE=2 SV=1;B4E063_HUMAN Kinesin-like protein OS=Homo sapiens OX=9606 PE=2 SV=1;A0A1U9X7Y0_HUMAN Kinesin-like protein OS=Homo sapiens OX=9606 PE=3 SV=1;A0A1U9X7X5_HUMAN Kinesin-like protein OS=Homo sa	6	1	1	1	2.4	60.512	534090	0	534090
													Q6ZS03;Q96CF6;H0Y394;B2R5V9;A0A0A0MR28;A0A024R4E5;Q00341	Q6ZS03_HUMAN cDNA FLJ45936 fis, clone PLACE7004103, highly similar to Vigilin OS=Homo sapiens OX=9606 PE=2 SV=1;Q96CF6_HUMAN HDLBP protein (Fragment) OS=Homo sapiens OX=9606 GN=HDLBP PE=2 SV=2;H0Y394_HUMAN Vigilin (Fragment) OS=Homo sapiens OX=9606 GN=HDLB	7	1	1	1	1.4	94.845	514950	0	514950
													Q7Z3K9;E9PPJ0;Q13435	Q7Z3K9_HUMAN Uncharacterized protein DKFZp781L0540 (Fragment) OS=Homo sapiens OX=9606 GN=DKFZp781L0540 PE=2 SV=1;E9PPJ0_HUMAN Splicing factor 3B subunit 2 OS=Homo sapiens OX=9606 GN=SF3B2 PE=1 SV=1;SF3B2_HUMAN Splicing factor 3B subunit 2 OS=Homo sapiens O	3	1	1	1	1.3	90.022	494340	0	494340
													E7EPN9;Q9Y520;B4DQN8;B4DM27;A0A1W2PQP5;Q9BU62;B4DZ56;A0A1U9X9A5;A0A1U9X987;A0A1U9X9A9;A0A1U9X999;A0A1U9X998;A0A1U9X996;A0A1U9X993;A0A1U9X988;A0A1U9X985;A0A1U9X982;A0A1U9X977;A0A1U9X975;A0A1U9X974;A0A1U9X972;P48634;Q5JSZ5	E7EPN9_HUMAN Protein PRRC2C OS=Homo sapiens OX=9606 GN=PRRC2C PE=1 SV=1;PRC2C_HUMAN Protein PRRC2C OS=Homo sapiens OX=9606 GN=PRRC2C PE=1 SV=4;B4DQN8_HUMAN cDNA FLJ50056, highly similar to Homo sapiens BAT2 domain containing 1 (BAT2D1), mRNA (Fragment) OS=	23	3	3	3	1	308.77	686170	199350	486820
													A1LT96;A0AVT1	A1LT96_HUMAN Ubiquitin-activating enzyme E1-like 2, isoform CRA_a OS=Homo sapiens OX=9606 GN=UBE1L2 PE=4 SV=1;UBA6_HUMAN Ubiquitin-like modifier-activating enzyme 6 OS=Homo sapiens OX=9606 GN=UBA6 PE=1 SV=1	2	1	1	1	1.2	117.97	459640	0	459640
													P17858;Q01813	PFKAL_HUMAN ATP-dependent 6-phosphofructokinase, liver type OS=Homo sapiens OX=9606 GN=PFKL PE=1 SV=6;PFKAP_HUMAN ATP-dependent 6-phosphofructokinase, platelet type OS=Homo sapiens OX=9606 GN=PFKP PE=1 SV=2	2	1	1	1	2.4	85.018	452360	0	452360
													F5GY37;J3KPX7;Q99623	F5GY37_HUMAN Prohibitin OS=Homo sapiens OX=9606 GN=PHB2 PE=1 SV=1;J3KPX7_HUMAN Prohibitin OS=Homo sapiens OX=9606 GN=PHB2 PE=1 SV=2;PHB2_HUMAN Prohibitin-2 OS=Homo sapiens OX=9606 GN=PHB2 PE=1 SV=2	3	1	1	1	4.5	29.723	442980	0	442980
													B4DG55;L7RRS0;O00443;B4DRX6	B4DG55_HUMAN cDNA FLJ53905, highly similar to Phosphatidylinositol-4-phosphate 3-kinase C2domain-containing alpha polypeptide OS=Homo sapiens OX=9606 PE=2 SV=1;L7RRS0_HUMAN Phosphatidylinositol-4-phosphate 3-kinase, catalytic subunit type 2 alpha OS=Homo s	4	2	2	2	1.9	148.37	438380	0	438380
													B2RAQ8;A0A024R5F4;P50416	B2RAQ8_HUMAN cDNA, FLJ95058, highly similar to Homo sapiens carnitine palmitoyltransferase 1A (liver) (CPT1A),nuclear gene encoding mitochondrial protein, mRNA OS=Homo sapiens OX=9606 PE=2 SV=1;A0A024R5F4_HUMAN Carnitine palmitoyltransferase 1A (Liver), is	3	1	1	1	1.8	88.339	422240	0	422240
													P15924;Q4LE79;B4DKX6;B4E2A0;B4DWT7	DESP_HUMAN Desmoplakin OS=Homo sapiens OX=9606 GN=DSP PE=1 SV=3;Q4LE79_HUMAN DSP variant protein (Fragment) OS=Homo sapiens OX=9606 GN=DSP variant protein PE=2 SV=1;B4DKX6_HUMAN cDNA FLJ53584, highly similar to Desmoplakin (Fragment) OS=Homo sapiens OX=960	5	4	4	4	1.6	331.77	445290	26123	419160
													B3KM86;D3DVI5;Q8N5A0;A0A087WUT6;O60841	B3KM86_HUMAN cDNA FLJ10524 fis, clone NT2RP2000880, highly similar to Eukaryotic translation initiation factor 5B OS=Homo sapiens OX=9606 PE=2 SV=1;D3DVI5_HUMAN Eukaryotic translation initiation factor 5B, isoform CRA_b OS=Homo sapiens OX=9606 GN=EIF5B PE=	5	1	1	1	1.7	71.492	413440	0	413440
													Q01780	EXOSX_HUMAN Exosome component 10 OS=Homo sapiens OX=9606 GN=EXOSC10 PE=1 SV=2	1	1	1	1	1.1	100.83	4225800	3812700	413030
													Q9Y623	MYH4_HUMAN Myosin-4 OS=Homo sapiens OX=9606 GN=MYH4 PE=2 SV=2	1	14	1	1	8.1	223.07	412120	0	412120
													B1WB49;A0A0G2JNU3;A6H8Y1	B1WB49_HUMAN BDP1 protein (Fragment) OS=Homo sapiens OX=9606 GN=BDP1 PE=2 SV=1;A0A0G2JNU3_HUMAN Transcription factor TFIIIB component B homolog OS=Homo sapiens OX=9606 GN=BDP1 PE=1 SV=1;BDP1_HUMAN Transcription factor TFIIIB component B homolog OS=Homo	3	1	1	1	0.6	293.43	398250	0	398250
													O14980;C9JF49;C9IYM2;H7BZC5;F8WF71;C9IZS4;C9JQ02;C9JV99;C9J673;C9JKM9;B3KWD0;B7ZB16;B4DR01	XPO1_HUMAN Exportin-1 OS=Homo sapiens OX=9606 GN=XPO1 PE=1 SV=1;C9JF49_HUMAN Exportin-1 (Fragment) OS=Homo sapiens OX=9606 GN=XPO1 PE=1 SV=1;C9IYM2_HUMAN Exportin-1 (Fragment) OS=Homo sapiens OX=9606 GN=XPO1 PE=1 SV=1;H7BZC5_HUMAN Exportin-1 (Fragment) OS=	13	2	2	2	2.1	123.38	379330	0	379330
													B3KVJ5;E9PD53;B3KXX5;Q9NTJ3	B3KVJ5_HUMAN cDNA FLJ16648 fis, clone TESTI4035508, highly similar to Structural maintenance of chromosomes 4-like 1 protein OS=Homo sapiens OX=9606 PE=2 SV=1;E9PD53_HUMAN Structural maintenance of chromosomes protein OS=Homo sapiens OX=9606 GN=SMC4 PE=1 S	4	2	2	2	2.2	101.07	347050	0	347050
													D6RGG3;Q99715;A0A087X0A8;B9EJB8	D6RGG3_HUMAN Collagen alpha-1(XII) chain OS=Homo sapiens OX=9606 GN=COL12A1 PE=1 SV=1;COCA1_HUMAN Collagen alpha-1(XII) chain OS=Homo sapiens OX=9606 GN=COL12A1 PE=1 SV=2;A0A087X0A8_HUMAN Collagen alpha-1(XII) chain OS=Homo sapiens OX=9606 GN=COL12A1 PE=1	4	2	2	2	0.8	333.2	288260	0	288260
													A0A075B730;P58107	A0A075B730_HUMAN Epiplakin OS=Homo sapiens OX=9606 GN=EPPK1 PE=1 SV=2;EPIPL_HUMAN Epiplakin OS=Homo sapiens OX=9606 GN=EPPK1 PE=1 SV=3	2	6	2	2	9	553.12	262310	0	262310
													A0A087WWJ1;Q1L838;A0A494C0M1;P52701	A0A087WWJ1_HUMAN DNA mismatch repair protein Msh6 OS=Homo sapiens OX=9606 GN=MSH6 PE=1 SV=1;Q1L838_HUMAN GTBP-ALT OS=Homo sapiens OX=9606 GN=GTBP PE=4 SV=1;A0A494C0M1_HUMAN DNA mismatch repair protein OS=Homo sapiens OX=9606 GN=MSH6 PE=1 SV=1;MSH6_HUMAN DN	4	1	1	1	1.2	121.12	258800	0	258800
													P12270	TPR_HUMAN Nucleoprotein TPR OS=Homo sapiens OX=9606 GN=TPR PE=1 SV=3	1	1	1	1	0.3	267.29	237650	0	237650
													Q86VX4;B0AZQ4;Q9UQE7	Q86VX4_HUMAN Structural maintenance of chromosomes protein OS=Homo sapiens OX=9606 GN=SMC3 PE=2 SV=1;B0AZQ4_HUMAN Structural maintenance of chromosomes protein OS=Homo sapiens OX=9606 PE=2 SV=1;SMC3_HUMAN Structural maintenance of chromosomes protein 3 OS=	3	1	1	1	1	141.51	220740	0	220740
													B4E187;D6W5H1;A8K583;Q14966;A0A096LNR2;A0A096LNX0;A0A096LPI0;A0A096LNQ0;A0A096LPB4;B4DF54	B4E187_HUMAN cDNA FLJ60083, highly similar to Zinc finger protein 638 (Fragment) OS=Homo sapiens OX=9606 PE=2 SV=1;D6W5H1_HUMAN Zinc finger protein 638, isoform CRA_c OS=Homo sapiens OX=9606 GN=ZNF638 PE=4 SV=1;A8K583_HUMAN cDNA FLJ77126, highly similar to	10	2	2	2	1.8	97.3	191280	0	191280
													Q59EV3;A5YM51;P12883;Q5GJ54;Q14905;A0A087X0T3;A7E2Y1;A0A1B1HY29;Q6PJ55;O60661;L0L5E6;L0L1K4;A0A1B1HY13;A0A1B1HY30;Q9H6N6	Q59EV3_HUMAN Myosin, heavy polypeptide 7, cardiac muscle, beta variant (Fragment) OS=Homo sapiens OX=9606 PE=2 SV=1;A5YM51_HUMAN MYH7 protein (Fragment) OS=Homo sapiens OX=9606 GN=MYH7 PE=2 SV=1;MYH7_HUMAN Myosin-7 OS=Homo sapiens OX=9606 GN=MYH7 PE=1 SV=5	15	11	1	1	7.8	182.38	1547700	1371900	175830
													A0A5F9ZHX5;Q12873;H7C2H0;A0A2R8Y8B3;A0A2R8YDW2;A0A2R8Y4X2;A0A2R8Y685;A0A2R8Y5Z7;A0A2R8YD40;A0A2R8YDJ9;A0A2R8YER1;A0A2R8Y8C1;A0A2R8Y445;B3KY63;A0A2R8Y425;A0A2R8Y5J0;A0A2R8YFK9;A0A2U3TZM0;A0A2R8YFD8;F5GWX5;A0A2R8Y212;A0A2R8Y521;A0A0C4DGG9;Q14839	A0A5F9ZHX5_HUMAN Chromodomain-helicase-DNA-binding protein 3 (Fragment) OS=Homo sapiens OX=9606 GN=CHD3 PE=4 SV=1;CHD3_HUMAN Chromodomain-helicase-DNA-binding protein 3 OS=Homo sapiens OX=9606 GN=CHD3 PE=1 SV=3;H7C2H0_HUMAN Chromodomain-helicase-DNA-bindin	24	2	2	2	1.5	155.13	152240	0	152240
													A0A024RAB6;P98160;Q59EG0	A0A024RAB6_HUMAN Heparan sulfate proteoglycan 2 (Perlecan), isoform CRA_b OS=Homo sapiens OX=9606 GN=HSPG2 PE=4 SV=1;PGBM_HUMAN Basement membrane-specific heparan sulfate proteoglycan core protein OS=Homo sapiens OX=9606 GN=HSPG2 PE=1 SV=4;Q59EG0_HUMAN Bas	3	2	2	2	0.6	464.01	125840	0	125840
													Q14315;Q59H94	FLNC_HUMAN Filamin-C OS=Homo sapiens OX=9606 GN=FLNC PE=1 SV=3	2	3	1	0	1.3	291.02	118130	0	118130
													P11055;Q9UKX3;Q5GJ67;B4DFX9	MYH3_HUMAN Myosin-3 OS=Homo sapiens OX=9606 GN=MYH3 PE=1 SV=3;MYH13_HUMAN Myosin-13 OS=Homo sapiens OX=9606 GN=MYH13 PE=2 SV=2;Q5GJ67_HUMAN Hypothetical rhabdomyosarcoma antigen MU-RMS-40.3 (Fragment) OS=Homo sapiens OX=9606 PE=2 SV=1	4	11	1	1	5.8	223.9	588710	486810	101900
													Q09666;Q8N274;B4DTV0	AHNK_HUMAN Neuroblast differentiation-associated protein AHNAK OS=Homo sapiens OX=9606 GN=AHNAK PE=1 SV=2;Q8N274_HUMAN cDNA FLJ33834 fis, clone CTONG2004264, moderately similar to NEUROBLAST DIFFERENTIATION ASSOCIATED PROTEIN AHNAK OS=Homo sapiens OX=9606	3	4	4	4	2.4	629.09	80249	0	80249
													E5KNY5;P42704	E5KNY5_HUMAN Leucine-rich PPR-motif containing OS=Homo sapiens OX=9606 GN=LRPPRC PE=4 SV=1;LPPRC_HUMAN Leucine-rich PPR motif-containing protein, mitochondrial OS=Homo sapiens OX=9606 GN=LRPPRC PE=1 SV=3	2	1	1	1	0.6	157.9	78479	0	78479
													Q9UKX2	MYH2_HUMAN Myosin-2 OS=Homo sapiens OX=9606 GN=MYH2 PE=1 SV=1	1	14	1	0	8.6	223.04	247390	197690	49708
													Q5QNZ2;Q53GB3;Q08ET0;A8K4W2;A0A024R0E1;P24539	Q5QNZ2_HUMAN ATP synthase F(0) complex subunit B1, mitochondrial OS=Homo sapiens OX=9606 GN=ATP5PB PE=1 SV=1;Q53GB3_HUMAN ATP synthase, H+ transporting, mitochondrial F0 complex, subunit b isoform 1 variant (Fragment) OS=Homo sapiens OX=9606 PE=2 SV=1;Q08E	6	1	1	1	6.2	22.275	0	0	0
													M0QXC3;M0R2Z3;M0R303;M0R2D2;M0R1Y4;M0R003;Q0VAB1;A0A024R0M6;Q3ZCQ8	M0QXC3_HUMAN Mitochondrial import inner membrane translocase subunit TIM50 (Fragment) OS=Homo sapiens OX=9606 GN=TIMM50 PE=1 SV=1;M0R2Z3_HUMAN Mitochondrial import inner membrane translocase subunit TIM50 (Fragment) OS=Homo sapiens OX=9606 GN=TIMM50 PE=1 S	9	1	1	1	10.8	11.529	0	0	0
													F8VS10;A0A024R101;Q86XZ4	F8VS10_HUMAN Spermatogenesis-associated serine-rich protein 2 OS=Homo sapiens OX=9606 GN=SPATS2 PE=1 SV=1;A0A024R101_HUMAN Spermatogenesis associated, serine-rich 2, isoform CRA_a OS=Homo sapiens OX=9606 GN=SPATS2 PE=4 SV=1;SPAS2_HUMAN Spermatogenesis-asso	3	1	1	1	5.1	32.475	0	0	0
													A9UJN9;A9UJP0;A2NWD3;A0A024R1R5;A0A384NYY3;P01127	A9UJN9_HUMAN Platelet-derived growth factor subunit B (Fragment) OS=Homo sapiens OX=9606 GN=PDGFB PE=1 SV=1;A9UJP0_HUMAN Platelet-derived growth factor subunit B (Fragment) OS=Homo sapiens OX=9606 GN=PDGFB PE=1 SV=1;A2NWD3_HUMAN Platelet-derived growth fac	6	1	1	1	8.8	15.473	7491500	7491500	0
													B4DIW2;F5H6X6;B4DSM6;A0A024R592;E9PKU7;B4DZ53;V9HWJ0;B4DJ30;Q14697	B4DIW2_HUMAN cDNA FLJ54035, highly similar to Neutral alpha-glucosidase AB OS=Homo sapiens OX=9606 PE=2 SV=1;F5H6X6_HUMAN Neutral alpha-glucosidase AB OS=Homo sapiens OX=9606 GN=GANAB PE=1 SV=1;B4DSM6_HUMAN cDNA FLJ54057, highly similar to Neutral alpha-gl	9	1	1	1	2	93.991	0	0	0
													A0A0S2Z4A0;A2VCQ4;A0A0S2Z4D8;A0A0S2Z4W7;A0A024R7F1;K7ELL7;B4DJQ5;P14314	A0A0S2Z4A0_HUMAN Protein kinase C substrate 80K-H isoform 4 (Fragment) OS=Homo sapiens OX=9606 GN=PRKCSH PE=2 SV=1;A2VCQ4_HUMAN PRKCSH protein (Fragment) OS=Homo sapiens OX=9606 GN=PRKCSH PE=2 SV=1;A0A0S2Z4D8_HUMAN Protein kinase C substrate 80K-H isoform	8	1	1	1	8.2	15.523	0	0	0
													A0A024R8P8;P63173	A0A024R8P8_HUMAN Ribosomal protein L38, isoform CRA_a OS=Homo sapiens OX=9606 GN=RPL38 PE=3 SV=1;RL38_HUMAN 60S ribosomal protein L38 OS=Homo sapiens OX=9606 GN=RPL38 PE=1 SV=2	2	1	1	1	14.3	8.2178	0	0	0
													1D1;A0A0S4T1B9;A0A0S4T197;A0A0S4T183;A0A0K8K5V0;A0A0K8K5S5;A0A0K8K5S4;A0A0D6K958;A0A0B7NY93;A0A0B7NY91;A0A0B7NY86;A0A0B7NY81;A0A0B7NY75;A0A0B7NY70;A0A0B7NXX4;A0A0B7NXV1;A0A0B7NXU1;A0A0B7NXT5;A0A0B7NXT1;A0A0B7NXS7;A0A0B7NXS4;A0A0B7NX46;A0A0B7NX39;A0A0B7NX34;A0A0B7NX31;A0A0B7NS21;A0A0B7NS05;A0A0B7NRZ4;A0A0B7NRY9;A0A0B7NRY4;A0A0B7NRX1;A0A0B7NNN9;A0A0B7NNL2;A0A0B7NNK4;A0A0B7NNJ6;A0A0B7NNJ3;A0A0B7NNI9…	3648	1	1	1	0	27.3	88	0	5514000	0
													A0A087X0D5;Q6IBC3;P09668;Q68D46;E9PKT6;Q6LAF8	A0A087X0D5_HUMAN Pro-cathepsin H OS=Homo sapiens OX=9606 GN=CTSH PE=1 SV=1;Q6IBC3_HUMAN CTSH protein OS=Homo sapiens OX=9606 GN=CTSH PE=2 SV=1;CATH_HUMAN Pro-cathepsin H OS=Homo sapiens OX=9606 GN=CTSH PE=1 SV=4;Q68D46_HUMAN Uncharacterized protein DKFZp68	6	3	3	3	9.3	36.269	8493500	8493500	0
													A0A087X0G0;B3KPQ2;B3KY97;B3KMR5;Q5JTH9	A0A087X0G0_HUMAN RRP12-like protein (Fragment) OS=Homo sapiens OX=9606 GN=RRP12 PE=1 SV=1;B3KPQ2_HUMAN cDNA FLJ32052 fis, clone NTONG2001532, weakly similar to NEUROFILAMENT TRIPLET M PROTEIN OS=Homo sapiens OX=9606 PE=2 SV=1;B3KY97_HUMAN cDNA FLJ16235 fis	5	1	1	1	9.4	11.811	0	0	0
													A0A087X208;A0A494C0G5;A0A494C1I6;O00468	A0A087X208_HUMAN Agrin OS=Homo sapiens OX=9606 GN=AGRN PE=1 SV=1;A0A494C0G5_HUMAN Agrin OS=Homo sapiens OX=9606 GN=AGRN PE=1 SV=1;A0A494C1I6_HUMAN Agrin OS=Homo sapiens OX=9606 GN=AGRN PE=1 SV=1;AGRIN_HUMAN Agrin OS=Homo sapiens OX=9606 GN=AGRN PE=1 SV=6	4	1	1	1	0.4	202.29	0	0	0
													H0YC33;E5RH50;A0A0B4J210;Q6PKG0	H0YC33_HUMAN La-related protein 1 (Fragment) OS=Homo sapiens OX=9606 GN=LARP1 PE=1 SV=1;E5RH50_HUMAN La-related protein 1 (Fragment) OS=Homo sapiens OX=9606 GN=LARP1 PE=1 SV=8;A0A0B4J210_HUMAN La-related protein 1 (Fragment) OS=Homo sapiens OX=9606 GN=LARP	4	1	1	1	6.6	20.78	0	0	0
													H0YMM5;A0A0C4DGL3;H0YNJ9;H0YNW5;H0YKC5;H0YKI0;P33316	H0YMM5_HUMAN Deoxyuridine 5-triphosphate nucleotidohydrolase, mitochondrial OS=Homo sapiens OX=9606 GN=DUT PE=1 SV=1;A0A0C4DGL3_HUMAN Deoxyuridine 5-triphosphate nucleotidohydrolase, mitochondrial OS=Homo sapiens OX=9606 GN=DUT PE=1 SV=1;H0YNJ9_HUMAN Deo	7	1	1	1	7.5	14.306	0	0	0
													B4DFG6;A0A0G2JIC6;B0S7P4;A0A1U9X819;Q9Y676	B4DFG6_HUMAN cDNA FLJ54285, highly similar to 28S ribosomal protein S18b, mitochondrial OS=Homo sapiens OX=9606 PE=2 SV=1;A0A0G2JIC6_HUMAN 28S ribosomal protein S18b, mitochondrial OS=Homo sapiens OX=9606 GN=MRPS18B PE=1 SV=1;B0S7P4_HUMAN MRPS18B OS=Homo s	5	1	1	1	8.3	14.048	0	0	0
													A0A0G2JR96;A0A0G2JQT1;X5D2F4;B3KWV6;Q7L576	A0A0G2JR96_HUMAN Cytoplasmic FMR1-interacting protein 1 (Fragment) OS=Homo sapiens OX=9606 GN=CYFIP1 PE=1 SV=4;A0A0G2JQT1_HUMAN Cytoplasmic FMR1-interacting protein 1 (Fragment) OS=Homo sapiens OX=9606 GN=CYFIP1 PE=1 SV=4;X5D2F4_HUMAN Cytoplasmic FMR1 inte	5	1	1	1	1.4	100.3	0	0	0
													E5RFT8;H7C5V3;A0A0S2Z5D2;Q53G62;A0A0S2Z563;A0A0S2Z5H0;Q9Y2Q9	E5RFT8_HUMAN 28S ribosomal protein S28, mitochondrial OS=Homo sapiens OX=9606 GN=MRPS28 PE=1 SV=1;H7C5V3_HUMAN 28S ribosomal protein S28, mitochondrial (Fragment) OS=Homo sapiens OX=9606 GN=MRPS28 PE=1 SV=8;A0A0S2Z5D2_HUMAN Mitochondrial ribosomal protein	7	1	1	1	11.6	9.3705	0	0	0
													A0A5C2GU32;A0A5C2GZJ7;A0A5C2G303;A0A5C2G1Q9;A0A5C2G0B2;A0A5C2GY96;A0A5C2GY70;A0A5C2GY69;A0A5C2GUY8;A0A5C2GTI5;A0A5C2GSB2;A0A5C2GRA3;A0A5C2GQE4;A0A5C2GQE0;A0A5C2GN33;A0A5C2GMR0;A0A5C2GJT9;A0A5C2GIF5;A0A5C2GGL8;A0A5C2GCS6;A0A5C2GCM7;A0A5C2GC47;A0A5C2G9E7;A0A5C2G8V4;A0A5C2G7T6;A0A5C2G7R5;A0A5C2G634;A0A5C2G5L7;A0A5C2G4T9;A0A5C2G1W9;A0A5C2G018;A0A5C2FZA6;A0A125QYY5;A0A5C2GIY2;A0A5C2GHU7;A0A5C2GGS0;A0A…	A0A5C2GU32_HUMAN IG c817_light_IGKV1D-33_IGKJ3 (Fragment) OS=Homo sapiens OX=9606 PE=2 SV=1;A0A5C2GZJ7_HUMAN IG c1108_light_IGKV1-33_IGKJ3 (Fragment) OS=Homo sapiens OX=9606 PE=2 SV=1;A0A5C2G303_HUMAN IGL c3658_light_IGKV1D-33_IGKJ1 (Fragment) OS=Homo sapi	47	1	1	1	15.5	11.256	27166000	27166000	0
													A0A286YF59;A0A126GVM3;Q8NGL6	A0A286YF59_HUMAN Olfactory receptor OS=Homo sapiens OX=9606 GN=OR4A15 PE=3 SV=1;A0A126GVM3_HUMAN Olfactory receptor OS=Homo sapiens OX=9606 GN=OR4A15 PE=3 SV=1;O4A15_HUMAN Olfactory receptor 4A15 OS=Homo sapiens OX=9606 GN=OR4A15 PE=3 SV=3	3	1	1	1	2.9	35.306	323140000	323140000	0
													H7BZQ4;B4DXQ9;B3KUK6;B4DXZ9;A0A140VJC7;B4DZ86;Q96P26	H7BZQ4_HUMAN Cytosolic 5-nucleotidase 1B (Fragment) OS=Homo sapiens OX=9606 GN=NT5C1B PE=1 SV=1;B4DXQ9_HUMAN cDNA FLJ55762, highly similar to Cytosolic 5-nucleotidase 1B OS=Homo sapiens OX=9606 PE=2 SV=1;B3KUK6_HUMAN cDNA FLJ40103 fis, clone TESTI2006040	7	1	1	1	4.2	29.648	189810000	189810000	0
													E7ESG8;Q8WZ56;Q6I9T8;Q5U0I7;B3KUN1;B3KRM2;A0A140VJS0;B7Z2C5;P67775;P62714	E7ESG8_HUMAN Serine/threonine-protein phosphatase (Fragment) OS=Homo sapiens OX=9606 GN=PPP2CA PE=1 SV=1;Q8WZ56_HUMAN Serine/threonine-protein phosphatase OS=Homo sapiens OX=9606 PE=2 SV=1;Q6I9T8_HUMAN Serine/threonine-protein phosphatase OS=Homo sapiens O	10	1	1	1	5.5	16.854	0	0	0
													A0A140VK04;E9PMA0;O95831	A0A140VK04_HUMAN Testicular secretory protein Li 4 OS=Homo sapiens OX=9606 PE=2 SV=1;E9PMA0_HUMAN Apoptosis-inducing factor 1, mitochondrial OS=Homo sapiens OX=9606 GN=AIFM1 PE=1 SV=1;AIFM1_HUMAN Apoptosis-inducing factor 1, mitochondrial OS=Homo sapiens O	3	1	1	1	3.1	28.404	0	0	0
													Q59FQ4;B4E0N9;B4DMG8;B4DMF5;B3KT18;Q53GW3;E9KL48;A0A140VK14;P49448;P00367	Q59FQ4_HUMAN Glutamate dehydrogenase 1 variant (Fragment) OS=Homo sapiens OX=9606 PE=2 SV=1;B4E0N9_HUMAN Glutamate dehydrogenase OS=Homo sapiens OX=9606 PE=2 SV=1;B4DMG8_HUMAN Glutamate dehydrogenase OS=Homo sapiens OX=9606 PE=2 SV=1;B4DMF5_HUMAN Glutamate	10	1	1	1	2.7	32.322	0	0	0
													F8WCF7;B8ZZ07;A0A1B0GXG1;A2IDA2;F8WBS4;Q4TT58;B3KPT2;B4E3N5;B4E3Q0;Q96CC6	F8WCF7_HUMAN Inactive rhomboid protein 1 OS=Homo sapiens OX=9606 GN=RHBDF1 PE=1 SV=1;B8ZZ07_HUMAN Inactive rhomboid protein 1 (Fragment) OS=Homo sapiens OX=9606 GN=RHBDF1 PE=1 SV=1;A0A1B0GXG1_HUMAN Inactive rhomboid protein 1 (Fragment) OS=Homo sapiens OX=	10	1	1	1	10.2	10.166	18328000	18328000	0
													A9CQZ2;E5RFU4;Q53ET2;Q86U75;Q59GB4;A0A1C7CYX9;Q16555	A9CQZ2_HUMAN Dihydropyrimidinase-like 2 short form (Fragment) OS=Homo sapiens OX=9606 GN=DPYSL2 PE=2 SV=1;E5RFU4_HUMAN Dihydropyrimidinase-related protein 2 (Fragment) OS=Homo sapiens OX=9606 GN=DPYSL2 PE=1 SV=1;Q53ET2_HUMAN Dihydropyrimidinase-like 2 vari	7	1	1	1	14.1	9.4358	0	0	0
													B0QZ43;E5RHW4;A0A384ME54;B2RDK6;O94905;O75477	B0QZ43_HUMAN Erlin-1 (Fragment) OS=Homo sapiens OX=9606 GN=ERLIN1 PE=1 SV=1;E5RHW4_HUMAN Erlin-2 (Fragment) OS=Homo sapiens OX=9606 GN=ERLIN2 PE=1 SV=1;A0A384ME54_HUMAN Epididymis secretory sperm binding protein OS=Homo sapiens OX=9606 PE=2 SV=1;B2RDK6_HUM	6	1	1	1	4.4	31.077	0	0	0
													A0A590UJ01;Q13535	A0A590UJ01_HUMAN Serine/threonine-protein kinase ATR (Fragment) OS=Homo sapiens OX=9606 GN=ATR PE=1 SV=1;ATR_HUMAN Serine/threonine-protein kinase ATR OS=Homo sapiens OX=9606 GN=ATR PE=1 SV=3	2	1	1	1	0.4	249.75	0	0	0
													A0A5C2GLD4;A0A5C2FXQ4;A0A5C2GUY4;A0A5C2GU10;A0A5C2GK90;A0A5C2GK53;A0A5C2GAS1;A0A5C2G713;A0A5C2FX67;A0A5C2FWJ8;A0A5C2FWA6;A0A5C2FUD8;A0A5C2G971;A0A5C2FXR0;A0A5C2GH63;A0A5C2GDQ1	A0A5C2GLD4_HUMAN IG c846_light_IGKV1-5_IGKJ1 (Fragment) OS=Homo sapiens OX=9606 PE=2 SV=1;A0A5C2FXQ4_HUMAN IGL c27_light_IGKV1-5_IGKJ1 (Fragment) OS=Homo sapiens OX=9606 PE=2 SV=1;A0A5C2GUY4_HUMAN IG c1345_light_IGKV1-5_IGKJ1 (Fragment) OS=Homo sapiens OX=	16	1	1	1	10.4	11.666	15764000	15764000	0
													A0A5C2FVK1	A0A5C2FVK1_HUMAN IGL c644_light_IGKV3-20_IGKJ4 (Fragment) OS=Homo sapiens OX=9606 PE=2 SV=1	1	1	1	1	14.8	11.464	0	0	0
													A0A5C2G1D9;A0A5C2FW95	A0A5C2G1D9_HUMAN IGL c143_light_IGKV1D-39_IGKJ2 (Fragment) OS=Homo sapiens OX=9606 PE=2 SV=1;A0A5C2FW95_HUMAN IGL c1358_light_IGKV1D-39_IGKJ2 (Fragment) OS=Homo sapiens OX=9606 PE=2 SV=1	2	1	1	1	14.8	11.623	51662000	51662000	0
													A0A5C2G494	A0A5C2G494_HUMAN IGL c3296_light_IGKV1D-13_IGKJ4 (Fragment) OS=Homo sapiens OX=9606 PE=2 SV=1	1	1	1	1	15	11.491	88963000	88963000	0
													A0A5C2GIY1	A0A5C2GIY1_HUMAN IGH + IGL c17_light_IGLV3-21_IGLJ3 (Fragment) OS=Homo sapiens OX=9606 PE=2 SV=1	1	1	1	1	7.4	11.619	9670500	9670500	0
													A0A5F9ZHU6;J3KNF5;O15078	A0A5F9ZHU6_HUMAN Centrosomal protein of 290 kDa (Fragment) OS=Homo sapiens OX=9606 GN=CEP290 PE=4 SV=1;J3KNF5_HUMAN Centrosomal protein of 290 kDa OS=Homo sapiens OX=9606 GN=CEP290 PE=1 SV=1;CE290_HUMAN Centrosomal protein of 290 kDa OS=Homo sapiens OX=960	3	1	1	1	1.5	84.316	532070	532070	0
													A6PVM9;B7Z6K5;Q9BQI0	A6PVM9_HUMAN Allograft inflammatory factor 1-like OS=Homo sapiens OX=9606 GN=AIF1L PE=1 SV=1;B7Z6K5_HUMAN cDNA FLJ54805, highly similar to Ionized calcium-binding adapter molecule 2 OS=Homo sapiens OX=9606 PE=2 SV=1;AIF1L_HUMAN Allograft inflammatory facto	3	1	1	1	10.6	10.501	0	0	0
													A8K4M5;O60563	A8K4M5_HUMAN cDNA FLJ76043, highly similar to Homo sapiens cyclin T1 (CCNT1), mRNA OS=Homo sapiens OX=9606 PE=2 SV=1;CCNT1_HUMAN Cyclin-T1 OS=Homo sapiens OX=9606 GN=CCNT1 PE=1 SV=1	2	1	1	1	1.2	80.585	0	0	0
													B7Z2I6;G3V0E5;A8K6Q8;P02786	B7Z2I6_HUMAN cDNA FLJ57106, highly similar to Transferrin receptor protein 1 OS=Homo sapiens OX=9606 PE=2 SV=1;G3V0E5_HUMAN Transferrin receptor (P90, CD71), isoform CRA_c OS=Homo sapiens OX=9606 GN=TFRC PE=1 SV=1;A8K6Q8_HUMAN cDNA FLJ75881, highly similar	4	2	2	2	5	53.483	0	0	0
													A8K849;B2RNR6;Q96KR1	A8K849_HUMAN cDNA FLJ75527, highly similar to Homo sapiens zinc finger RNA binding protein (ZFR), mRNA (Fragment) OS=Homo sapiens OX=9606 PE=2 SV=1;B2RNR6_HUMAN Zinc finger RNA binding protein OS=Homo sapiens OX=9606 GN=ZFR PE=2 SV=1;ZFR_HUMAN Zinc finger	3	1	1	1	2.7	66.307	0	0	0
													B0I1R7;Q8TE73	B0I1R7_HUMAN DNAH5 variant protein (Fragment) OS=Homo sapiens OX=9606 PE=2 SV=1;DYH5_HUMAN Dynein heavy chain 5, axonemal OS=Homo sapiens OX=9606 GN=DNAH5 PE=1 SV=3	2	1	1	1	1	225.93	2626700	2626700	0
													B0QYA4;B0QYA5;B4E1K8;O15371	B0QYA4_HUMAN Eukaryotic translation initiation factor 3 subunit D (Fragment) OS=Homo sapiens OX=9606 GN=EIF3D PE=1 SV=2;B0QYA5_HUMAN Eukaryotic translation initiation factor 3 subunit D (Fragment) OS=Homo sapiens OX=9606 GN=EIF3D PE=1 SV=1;B4E1K8_HUMAN Euk	4	1	1	1	13.3	11.772	0	0	0
													H0Y5S9;H0Y682;Q5U045;Q53EZ1;B3KRV2;P49674	H0Y5S9_HUMAN Casein kinase I isoform epsilon (Fragment) OS=Homo sapiens OX=9606 GN=CSNK1E PE=1 SV=1;H0Y682_HUMAN Casein kinase I isoform epsilon (Fragment) OS=Homo sapiens OX=9606 GN=CSNK1E PE=1 SV=1;Q5U045_HUMAN Casein kinase 1 epsilon OS=Homo sapiens OX=	6	1	1	1	10.9	12.867	0	0	0
													Q53FG6;B3KUJ0;Q15427	Q53FG6_HUMAN Splicing factor 3b, subunit 4 variant (Fragment) OS=Homo sapiens OX=9606 PE=2 SV=1;B3KUJ0_HUMAN cDNA FLJ39996 fis, clone STOMA2002166, highly similar to Splicing factor 3B subunit 4 OS=Homo sapiens OX=9606 PE=2 SV=1;SF3B4_HUMAN Splicing factor	3	1	1	1	3.3	44.386	0	0	0
													H0Y8X7;B3KW21;Q8WUI6;Q9Y678	H0Y8X7_HUMAN Coatomer subunit gamma-1 (Fragment) OS=Homo sapiens OX=9606 GN=COPG1 PE=1 SV=1;B3KW21_HUMAN cDNA FLJ41945 fis, clone PLACE6019676, highly similar to Coatomer subunit gamma OS=Homo sapiens OX=9606 PE=2 SV=1;Q8WUI6_HUMAN COPG protein (Fragment)	4	1	1	1	8	20.968	0	0	0
													B4DWZ4;Q6FHX6;P39748	B4DWZ4_HUMAN Flap endonuclease 1 OS=Homo sapiens OX=9606 GN=FEN1 PE=2 SV=1;Q6FHX6_HUMAN Flap endonuclease 1 OS=Homo sapiens OX=9606 GN=FEN1 PE=2 SV=1;FEN1_HUMAN Flap endonuclease 1 OS=Homo sapiens OX=9606 GN=FEN1 PE=1 SV=1	3	1	1	1	2.6	38.791	0	0	0
													Q9UMH5;Q14730;B5BUB5;P05455	Q9UMH5_HUMAN RRM_3 domain-containing protein (Fragment) OS=Homo sapiens OX=9606 PE=2 SV=1;Q14730_HUMAN La 4.1 protein (Fragment) OS=Homo sapiens OX=9606 PE=2 SV=1;B5BUB5_HUMAN Autoantigen La (Fragment) OS=Homo sapiens OX=9606 GN=SSB PE=2 SV=1;LA_HUMAN Lupu	4	1	1	1	17.2	7.2522	0	0	0
													Q53RD3;B7Z3D8;Q502W6	Q53RD3_HUMAN Uncharacterized protein MGC26733 (Fragment) OS=Homo sapiens OX=9606 GN=MGC26733 PE=4 SV=1;B7Z3D8_HUMAN cDNA FLJ56811 OS=Homo sapiens OX=9606 PE=2 SV=1;VWA3B_HUMAN von Willebrand factor A domain-containing protein 3B OS=Homo sapiens OX=9606 GN=	3	1	1	1	4.3	38.199	3797000	3797000	0
													F6RFD5;B7Z9M9;V9HWA6;P60981	F6RFD5_HUMAN Destrin OS=Homo sapiens OX=9606 GN=DSTN PE=1 SV=1;B7Z9M9_HUMAN cDNA, FLJ78893, highly similar to Destrin OS=Homo sapiens OX=9606 PE=2 SV=1;V9HWA6_HUMAN Epididymis luminal protein 32 OS=Homo sapiens OX=9606 GN=HEL32 PE=2 SV=1;DEST_HUMAN Destrin	4	1	1	1	8.1	15.397	0	0	0
													CON__P08779;P08779	;K1C16_HUMAN Keratin, type I cytoskeletal 16 OS=Homo sapiens OX=9606 GN=KRT16 PE=1 SV=4	2	7	1	1	14.6	51.267	0	0	0
													CON__P09870		1	1	1	1	2.7	59.733	478410	478410	0
													CON__P34955		1	1	1	1	2.6	46.103	579750	579750	0
													CON__Q3SZR3		1	1	1	1	8.9	23.182	2155400	2155400	0
													K7EMM8;D3DUE6;D3DUE7;Q49A26	K7EMM8_HUMAN Putative oxidoreductase GLYR1 (Fragment) OS=Homo sapiens OX=9606 GN=GLYR1 PE=1 SV=2;D3DUE6_HUMAN Cytokine-like nuclear factor n-pac, isoform CRA_c OS=Homo sapiens OX=9606 GN=N-PAC PE=4 SV=1;D3DUE7_HUMAN Cytokine-like nuclear factor n-pac, isof	4	1	1	1	2.7	57.215	0	0	0
													Q6LAP8;D9HTE9;P53007	Q6LAP8_HUMAN Mitochondrial citrate transport protein (Fragment) OS=Homo sapiens OX=9606 PE=3 SV=1;D9HTE9_HUMAN Plasma membrane citrate carrier OS=Homo sapiens OX=9606 GN=SLC25A1 PE=2 SV=1;TXTP_HUMAN Tricarboxylate transport protein, mitochondrial OS=Homo s	3	1	1	1	2.5	34.787	0	0	0
													H0Y3N9;Q9UPP1	H0Y3N9_HUMAN Histone lysine demethylase PHF8 (Fragment) OS=Homo sapiens OX=9606 GN=PHF8 PE=1 SV=1;PHF8_HUMAN Histone lysine demethylase PHF8 OS=Homo sapiens OX=9606 GN=PHF8 PE=1 SV=3	2	1	1	1	0.7	105.85	0	0	0
													H0YMV8;Q71UM5;C9J1C5;C9JLI6;A4D1G5	H0YMV8_HUMAN 40S ribosomal protein S27 OS=Homo sapiens OX=9606 GN=RPS27L PE=1 SV=1;RS27L_HUMAN 40S ribosomal protein S27-like OS=Homo sapiens OX=9606 GN=RPS27L PE=1 SV=3;C9J1C5_HUMAN 40S ribosomal protein S27 OS=Homo sapiens OX=9606 GN=RPS27L PE=3 SV=1;C9J	5	2	1	1	19	11.345	0	0	0
													H3BPK7;P49588	H3BPK7_HUMAN Alanyl-tRNA synthetase 1 (Fragment) OS=Homo sapiens OX=9606 GN=AARS1 PE=1 SV=3;SYAC_HUMAN Alanine--tRNA ligase, cytoplasmic OS=Homo sapiens OX=9606 GN=AARS PE=1 SV=2	2	1	1	1	4.3	30.086	0	0	0
													H7C4F6;O00629	H7C4F6_HUMAN Importin subunit alpha-3 (Fragment) OS=Homo sapiens OX=9606 GN=KPNA4 PE=1 SV=1;IMA3_HUMAN Importin subunit alpha-3 OS=Homo sapiens OX=9606 GN=KPNA4 PE=1 SV=1	2	1	1	1	8.2	18.881	0	0	0
													I3L323;Q8IWJ6;Q9NXC8;I3L2K5;Q8IWR0	I3L323_HUMAN Zinc finger CCCH domain-containing protein 7A (Fragment) OS=Homo sapiens OX=9606 GN=ZC3H7A PE=1 SV=8;Q8IWJ6_HUMAN ZC3H7A protein (Fragment) OS=Homo sapiens OX=9606 GN=ZC3H7A PE=2 SV=1;Q9NXC8_HUMAN cDNA FLJ20318 fis, clone HEP08704 (Fragment) O	5	1	1	1	3	35.641	0	0	0
													K7EKG4;K7EJ57;O96008	K7EKG4_HUMAN Mitochondrial import receptor subunit TOM40 homolog (Fragment) OS=Homo sapiens OX=9606 GN=TOMM40 PE=1 SV=1;K7EJ57_HUMAN Mitochondrial import receptor subunit TOM40 homolog (Fragment) OS=Homo sapiens OX=9606 GN=TOMM40 PE=1 SV=8;TOM40_HUMAN Mito	3	1	1	1	5.4	18.171	0	0	0
													O60374	O60374_HUMAN WUGSC:H_DJ1086D14.1 protein (Fragment) OS=Homo sapiens OX=9606 GN=WUGSC:H_DJ1086D14.1 PE=4 SV=1	1	1	1	1	2.1	51.701	4129600	4129600	0
													U3KPS4;U3KQE7;P25774	U3KPS4_HUMAN Cathepsin S (Fragment) OS=Homo sapiens OX=9606 GN=CTSS PE=1 SV=1;U3KQE7_HUMAN Cathepsin S (Fragment) OS=Homo sapiens OX=9606 GN=CTSS PE=1 SV=1;CATS_HUMAN Cathepsin S OS=Homo sapiens OX=9606 GN=CTSS PE=1 SV=3	3	1	1	1	10.4	10.551	6974000	6974000	0
													Q6FGH9;Q96FJ2;P63167	Q6FGH9_HUMAN Dynein light chain OS=Homo sapiens OX=9606 GN=DNCL1 PE=2 SV=1;DYL2_HUMAN Dynein light chain 2, cytoplasmic OS=Homo sapiens OX=9606 GN=DYNLL2 PE=1 SV=1;DYL1_HUMAN Dynein light chain 1, cytoplasmic OS=Homo sapiens OX=9606 GN=DYNLL1 PE=1 SV=1	3	1	1	1	12.4	10.366	0	0	0
													Q15717	ELAV1_HUMAN ELAV-like protein 1 OS=Homo sapiens OX=9606 GN=ELAVL1 PE=1 SV=2	1	1	1	1	3.4	36.091	0	0	0
													Q60FE6;Q60FE5;A6NDY9;A0A087WWY3	Q60FE6_HUMAN Filamin A OS=Homo sapiens OX=9606 GN=FLNA PE=2 SV=1;Q60FE5_HUMAN Filamin-A OS=Homo sapiens OX=9606 GN=FLNA PE=1 SV=1;A6NDY9_HUMAN Filamin A OS=Homo sapiens OX=9606 GN=FLNA PE=2 SV=4;A0A087WWY3_HUMAN Filamin-A OS=Homo sapiens OX=9606 GN=FLNA PE	4	38	1	1	18.5	277.5	0	0	0
													Q6P6B1	ERIC5_HUMAN Glutamate-rich protein 5 OS=Homo sapiens OX=9606 GN=ERICH5 PE=2 SV=1	1	1	1	1	4.5	39.935	0	0	0
													Q8NFT6	DBF4B_HUMAN Protein DBF4 homolog B OS=Homo sapiens OX=9606 GN=DBF4B PE=1 SV=1	1	1	1	1	1.1	67.242	0	0	0
													Q8TDY2	RBCC1_HUMAN RB1-inducible coiled-coil protein 1 OS=Homo sapiens OX=9606 GN=RB1CC1 PE=1 SV=3	1	1	1	1	0.5	183.09	283050	283050	0
													Q9H1B7	I2BPL_HUMAN Probable E3 ubiquitin-protein ligase IRF2BPL OS=Homo sapiens OX=9606 GN=IRF2BPL PE=1 SV=1	1	1	1	1	1.3	82.658	4290900	4290900	0
													Q9Y3F4	STRAP_HUMAN Serine-threonine kinase receptor-associated protein OS=Homo sapiens OX=9606 GN=STRAP PE=1 SV=1	1	1	1	1	3.1	38.438	0	0	0
