# Supplementary material for: Cystatin B increases autophagic flux by sustaining proteolytic activity of cathepsin B and fuels glycolysis in pancreatic cancer: CSTB orchestrates autophagy and glycolysis in PDAC
Source: Clin Transl Med. 2022 Dec 10;12(12):e1126. doi: 10.1002/ctm2.1126 (PMC9736795; doi:10.1002/ctm2.1126)
Supplement: Supplementary file 14 — Supporting Information [file CTM2-12-e1126-s011.xlsx]

## Sheet: Sheet1
Figure 1B
	TCGA			GTEx
	Mean	SD	N	Mean	SD	N
KIRC	0.557566	0.331674	603	0.00407403	0.294422	28
COAD	0.497704	0.214634	331	-0.176059	0.491087	308
LUSC	0.464797	0.394019	548	-0.479449	0.246105	288
OV	0.377376	0.291335	381	-0.405271	0.27076	88
ESCA	0.344378	0.292219	195	-0.0778928	0.479656	655
CESC	0.338709	0.333046	309	-0.178524	0.380727	10
BLCA	0.303152	0.344111	426	-0.051489	0.348846	9
UCS	0.278028	0.38031	57	-0.648809	0.177903	78
UCEC	0.239638	0.451498	204	-0.648809	0.177903	78
TGCT	0.235427	0.370353	154	-0.0153165	0.181963	165
SKCM	0.196533	0.323584	470	0.392306	0.235475	557
STAD	0.126788	0.360215	450	-0.259717	0.299741	110
PAAD	0.103491	0.412005	183	-0.623948	0.123659	167
ACC	0.0486877	0.426672	77	-0.200989	0.209304	128
LUAD	0.0443947	0.440032	541	-0.479449	0.246105	288
BRCA	-0.0520999	0.39134	1212	-0.151453	0.372271	179
LAML	-0.134871	0.217493	173	0.047305	0.359217	337
LIHC	-0.335221	0.286249	421	-0.259717	0.299741	110
PRAD	-0.351445	0.293235	548	-0.388135	0.319785	100
LGG	-0.510719	0.216716	523	-0.287245	0.222346	84
Figure 1C
	TCGA			GTEx
	Mean	SD	N	Mean	SD	N
PAAD	0.240411	0.171559	183	-0.181991	0.0912316	167
LUAD	0.136452	0.153743	541	0.056425	0.0964031	288
BLCA	0.093229	0.161654	426	-0.0086713	0.070318	9
KIRC	0.0867022	0.109382	603	0.0581556	0.186652	28
THCA	0.0583812	0.152464	571	-0.182008	0.0902135	279
BRCA	0.0515029	0.134343	1212	0.00032907	0.102574	179
CESC	0.048062	0.146742	309	0.0725777	0.102989	10
SKCM	0.0397879	0.141842	470	0.0785975	0.0905447	557
COAD	0.0317039	0.145991	331	-0.0466104	0.118932	308
OV	0.0292962	0.161595	381	-0.0903632	0.0792137	88
LUSC	0.0267417	0.169583	548	0.056425	0.0964031	288
PRAD	0.0216859	0.0998844	548	-0.0973326	0.0882721	100
STAD	-0.0139736	0.152279	450	-0.031132	0.120576	110
ACC	-0.0304137	0.109049	77	-0.103737	0.101496	128
UCEC	-0.0335947	0.153179	204	-0.0396706	0.116288	78
ESCA	-0.0483172	0.142884	195	0.0118188	0.137618	655
LIHC	-0.119128	0.117551	421	-0.200684	0.110295	110
UCS	-0.143009	0.142135	57	-0.0396706	0.116288	78
LAML	-0.195319	0.0823	173	0.144242	0.0480012	337
TGCT	-0.196466	0.108284	154	-0.320511	0.0991995	165
LGG	-0.20439	0.124554	523	-0.274823	0.0813163	84
