# Supplementary material for: Cystatin B increases autophagic flux by sustaining proteolytic activity of cathepsin B and fuels glycolysis in pancreatic cancer: CSTB orchestrates autophagy and glycolysis in PDAC
Source: Clin Transl Med. 2022 Dec 10;12(12):e1126. doi: 10.1002/ctm2.1126 (PMC9736795; doi:10.1002/ctm2.1126)
Supplement: Supplementary file 15 — Supporting Information [file CTM2-12-e1126-s016.xlsx]

## Sheet: cstc cstb sp1 组织芯片
age65	age60	age	sexF1M0	height	weight	BMI	WBC	Hb	PLT	Tbil	Dbil	TP	ALB	glucose	CA12523	CA125	ca19925	CA19.9	cea5	CEA	afp7	AFP	CA7248.2	CA724	smoking	alcohol	vein_resect	artery_resect	vein_reconstruct	artery_reconstruct	grade	surgery	pathology	tumor_size2	tumor_size3	tumor_size	LN_positive	LN_total	R	R_distance	neural_inv	血管侵犯	V58	smv_inv	pv_inv	sma_inv	ha_inv	sv_inv	sa_inv
1	1	68	1	165	50	18.3655	6.16	100	260	53.1	23.4	60	32	9.5	1	31.6	1	3927.4	1	16.59	0	5.61	#NULL!	#NULL!	0	#NULL!	0	0	0	0	1	Child	DA	1	1	3.5	0	10	0	2	2	0	0	0	0	0	0	0	0
0	1	63	0	167	67	24.0238	3.89	133	167	11.7	1.1	66	38	6.08	1	90.4	1	1352.5	1	5.38	0	2.46	0	4.99	1	0	0	0	0	0	0	DP	DA	1	1	5	0	10	0	2	2	0	0	0	0	0	0	0	0
#NULL!	#NULL!	#NULL!	#NULL!	#NULL!	#NULL!	#NULL!	#NULL!	#NULL!	#NULL!	#NULL!	#NULL!	#NULL!	#NULL!	#NULL!	#NULL!	#NULL!	#NULL!	#NULL!	#NULL!	#NULL!	#NULL!	#NULL!	#NULL!	#NULL!	#NULL!	#NULL!	#NULL!	#NULL!	#NULL!	#NULL!	#NULL!			#NULL!	#NULL!	#NULL!	#NULL!	#NULL!	#NULL!	#NULL!	#NULL!	#NULL!	#NULL!	#NULL!	#NULL!	#NULL!	#NULL!	#NULL!	#NULL!
1	1	69	0	165	54	19.8347	4.3	139	172	18.8	3	73	37	5.06	0	4.6	1	73.9	0	2.25	0	2.64	0	1.31	0	0	0	0	0	0	1	Child	DA	0	0	1.5	0	5	1	#NULL!	1	0	0	0	0	0	0	0	0
#NULL!	#NULL!	#NULL!	#NULL!	#NULL!	#NULL!	#NULL!	#NULL!	#NULL!	#NULL!	#NULL!	#NULL!	#NULL!	#NULL!	#NULL!	#NULL!	#NULL!	#NULL!	#NULL!	#NULL!	#NULL!	#NULL!	#NULL!	#NULL!	#NULL!	#NULL!	#NULL!	#NULL!	#NULL!	#NULL!	#NULL!	#NULL!			#NULL!	#NULL!	#NULL!	#NULL!	#NULL!	#NULL!	#NULL!	#NULL!	#NULL!	#NULL!	#NULL!	#NULL!	#NULL!	#NULL!	#NULL!	#NULL!
#NULL!	#NULL!	#NULL!	#NULL!	#NULL!	#NULL!	#NULL!	#NULL!	#NULL!	#NULL!	#NULL!	#NULL!	#NULL!	#NULL!	#NULL!	#NULL!	#NULL!	#NULL!	#NULL!	#NULL!	#NULL!	#NULL!	#NULL!	#NULL!	#NULL!	#NULL!	#NULL!	#NULL!	#NULL!	#NULL!	#NULL!	#NULL!			#NULL!	#NULL!	#NULL!	#NULL!	#NULL!	#NULL!	#NULL!	#NULL!	#NULL!	#NULL!	#NULL!	#NULL!	#NULL!	#NULL!	#NULL!	#NULL!
#NULL!	#NULL!	#NULL!	#NULL!	#NULL!	#NULL!	#NULL!	#NULL!	#NULL!	#NULL!	#NULL!	#NULL!	#NULL!	#NULL!	#NULL!	#NULL!	#NULL!	#NULL!	#NULL!	#NULL!	#NULL!	#NULL!	#NULL!	#NULL!	#NULL!	#NULL!	#NULL!	#NULL!	#NULL!	#NULL!	#NULL!	#NULL!			#NULL!	#NULL!	#NULL!	#NULL!	#NULL!	#NULL!	#NULL!	#NULL!	#NULL!	#NULL!	#NULL!	#NULL!	#NULL!	#NULL!	#NULL!	#NULL!
0	1	62	0	173	78	26.0617	7.7	135	208	18.5	5	63	37	9.68	1	35.2	1	4467.2	1	5.46	0	1.55	0	1.06	0	0	0	0	0	0	1	Child	DA	1	0	2.6	0	14	1	0.5	0	0	0	0	0	0	0	0	0
1	1	68	0	175	66	21.551	6.8	126	247	137.4	66.1	71	35	6.32	0	12.2	1	152.9	0	2.56	0	5.43	1	9.87	1	0	0	0	0	0	0	Child	DA	1	1	3.5	0	16	0	1.5	1	0	0	0	0	0	0	0	0
0	1	63	0	171	69	23.597	6.1	137	239	10.1	2.4	73	47	6.74	1	53.1	1	1843.8	1	10.79	0	1.68	0	1.54	1	1	0	0	0	0	0	DP	DA	1	0	3	0	4	0	1	1	0	0	0	0	0	0	0	0
0	1	62	0	178	65	20.5151	4.1	133	133	39	80.7	72	7.4	304	1	37.1	1	60	0	2.4	0	4.16	0	4.59	0	1	1	0	1	0	1	Child	DA	1	0	3	0	4	0	0.2	1	0	0	0	0	0	0	0	0
0	1	64	0	172	63.4	21.4305	5.1	119	126	147.1	73.7	67	35	7.83	0	10	1	56.3	1	5.87	0	2.67	0	3.45	0	0	0	0	0	0	0	Child	DA	1	1	3.7	3	8	0	0.6	1	0	0	0	0	0	0	0	0
0	0	60	0	170	75	25.9516	7.5	146	114	18.8	3.4	67	33	14.4	0	15.1	1	550.6	1	9.95	0	2.39	0	3.73	0	0	0	0	0	0	0	DP	DA	1	1	4	0	6	0	1.5	1	1	1	0	0	0	0	1	0
0	0	39	1	153	54	23.0681	5.9	116	211	11.8	2.2	66	37	5.35	0	10.6	0	5.2	0	1.9	0	2.32	0	1.04	0	0	0	0	0	0	1	DP	DA	1	0	2.5	0	4	0	1.2	1	1	2	0	0	0	0	1	1
1	1	71	1	170	75	25.9516	5.8	132	123	9.2	0.6	69	39	10.59	1	52.8	1	1538	1	16.76	0	3.29	0	1.51	0	0	0	1	0	1	0	DP	DA	1	1	9.5	0	5	0	0.4	1	1	1	0	0	0	1	0	0
0	1	63	0	167	55	19.721	3.36	118	88	17.1	#NULL!	33	#NULL!	5.59	1	64	0	21.7	0	0.8	0	2.32	0	0.92	0	0	0	0	0	0	0	DP	DA	1	0	3	1	1	0	1.5	1	0	0	0	0	0	0	0	0
1	1	75	1	152	57	24.6711	6.2	117	128	9.3	0.9	66	38	6.2	1	25	1	1821.7	0	2.46	0	1.02	0	3.13	0	0	0	0	0	0	0	DP	DA	1	1	5	0	3	0	0.8	1	1	1	0	0	0	0	1	0
0	0	47	0	175	73.35	23.951	5.43	158	220	15.3	1.5	73	43	9.43	0	17.7	1	82.4	0	1.8	0	6.05	0	2.52	1	1	0	0	0	0	0	Child	DA	1	0	3	0	8	0	0.5	1	0	0	0	0	0	0	0	0
0	0	55	1	163	56	21.0772	3.7	117	150	10.1	1.6	63	35	13.56	0	12.7	1	87.8	0	3.4	0	1.11	0	0.69	0	0	0	0	0	0	1	DP	DA	1	1	5	0	7	0	1	2	0	0	0	0	0	0	0	0
0	0	48	1	160	55	21.4844	4	133	174	111.7	63.3	75	41	5.54	0	10.6	0	15.4	0	2.27	0	2.49	0	2.24	0	0	0	0	0	0	0	Child	DA	1	0	3	4	33	0	2	1	0	0	0	0	0	0	0	0
0	0	53	1	155	60	24.974	4.9	135	123	7.4	1.1	66	40	5.76	0	8.1	1	187	1	11.52	0	1.86	0	1.19	0	0	0	0	0	0	0	Appleby	DA	1	1	8	0	3	0	1	1	1	3	1	0	0	1	0	1
1	1	73	0	170	62	21.4533	4.84	141	180	313.2	159	62	33	6.44	0	22.5	1	183.6	0	3.49	0	0.37	0	#NULL!	0	0	0	0	0	0	1	Child	DA	1	0	3	2	13	0	0.5	1	1	1	1	0	0	0	0	0
1	1	70	1	155	56	23.3091	6.3	127	273	152.9	81.9	72	38	8.01	0	18	1	256.9	0	3.59	0	2.49	0	1.64	0	0	0	0	0	0	0	Child	DA	0	0	1.5	2	18	0	1	1	0	0	0	0	0	0	0	0
0	0	55	1	157	54.6	22.151	3	92	126	168.2	95	75	35	4.02	1	26	1	163.9	0	3.8	0	1.21	0	0.83	0	0	1	0	0	0	0	Child	DA	0	0	2	1	4	0	1	1	1	1	1	0	0	0	0	0
1	1	78	1	160	59	23.0469	4.7	107	340	127.3	65.1	65	33	6.4	1	34.3	1	683.7	0	4.12	0	3.84	0	1.23	0	0	0	0	0	0	0	Child	DA	0	0	2	0	28	2	1.5	1	0	0	0	0	0	0	0	0
0	0	59	1	158	49.5	19.8286	4.29	135	262	14.3	0	84	47	5.82	0	8.7	1	78	1	7.79	0	2.84	0	2.14	0	0	0	0	0	0	0	Child	DA	1	0	3	0	10	0	1	1	0	0	0	0	0	0	0	0
1	1	70	0	165	54	19.8347	6.16	132	258	74.1	34.2	69	39	5.58	0	16.8	1	141.3	0	2.18	0	2.59	0	1.02	0	0	0	0	0	0	0	Child	DA	0	0	1.5	0	16	0	1.5	0	0	0	0	0	0	0	0	0
0	0	40	1	159	60.8	24.0497	4	132	220	14.3	1.6	62	38	16.5	1	23.8	1	47.8	0	4.12	0	4.83	0	1.03	0	0	0	0	0	0	0	DP	DA	1	1	5	0	0	0	0.5	1	1	2	0	0	0	0	1	1
0	1	65	0	165	62	22.7732	6.1	142	119	15.7	2.2	64	34	6.4	1	56.7	1	13064.6	1	5.53	0	3.46	0	1.38	0	0	0	0	0	0	0	DP	DA	1	1	5	0	12	0	0.5	2	1	1	0	0	0	0	0	1
0	0	40	0	170	59	20.4152	10.23	101	277	105.4	50.5	71	34	5.48	0	6.3	0	12.8	0	1.36	0	2.8	0	0.63	1	1	1	0	1	0	1	Child	DA	0	0	2	0	2	0	1	1	1	1	0	1	0	0	0	0
0	1	65	0	170	56	19.3772	7.47	124	231	85.4	41.4	56	26	8.4	0	6.8	1	295.4	1	5.54	0	3.65	0	1.49	0	0	0	1	0	1	0	Child	DA	1	0	3	0	11	2	0.05	2	1	2	0	1	1	0	0	0
0	0	59	0	160	63	24.6094	5.4	155	112	30	4.4	73	44	3.5	0	13.1	1	125.9	0	1.77	0	2.32	0	1.39	0	1	0	0	0	0	0	DP	DA	1	1	4.5	0	13	0	1	1	1	2	0	0	0	0	1	1
1	1	77	0	160	67	26.1719	5.4	105	139	10	0.5	59	28	9.68	0	18.4	1	364	1	5.08	0	1.15	0	4.98	0	0	0	0	0	0	0	Child	DA	1	1	4	1	21	0	1	1	0	0	0	0	0	0	0	0
0	0	50	1	165	51	18.7328	5.6	131	177	210.2	119.9	73	38	6.84	0	23	1	291.8	1	153.41	0	1.33	0	0.88	0	0	0	0	0	0	0	Child	DA	1	0	3	1	41	0	2	1	0	0	0	0	0	0	0	0
0	0	60	1	156	59	24.2439	7.13	129	289	15.7	1.1	81	48	5.2	0	5.7	0	0.8	0	1.17	0	2.18	0	1.82	0	0	0	0	0	0	0	Child	DA	1	0	3	0	14	0	2.5	2	0	0	0	0	0	0	0	0
0	1	61	0	159	64	25.3155	4	130	143	8.8	0.2	70	38	5.57	0	5.9	1	89.1	1	7.73	0	2.37	1	13.13	0	0	0	0	0	0	1	Child	DA	1	0	3	0	15	0	1.5	0	0	0	0	0	0	0	0	0
0	1	61	0	175	68	22.2041	8.15	121	152	25.2	7	71	35	3.6	0	10.9	0	12.7	0	2.58	0	2.46	0	1.27	0	0	0	0	0	0	0	Child	DA	1	1	5	0	14	0	1	1	0	0	0	0	0	0	0	0
1	1	82	1	150	49	21.7778	5.3	108	170	13	0.7	80	45	7.9	0	14.7	1	152.6	1	5.67	0	1.65	1	15.74	0	0	0	0	0	0	1	DP	DA	1	1	5	0	6	0	1.5	1	1	1	0	0	0	0	0	1
1	1	74	0	173	70	23.3887	7.9	122	146	264.4	131	63	33	12.15	1	31.6	1	210.8	0	3.49	0	6.33	0	2.89	0	0	0	0	1	0	0	Child	DA	1	0	2.5	1	9	0	0.3	1	1	1	1	0	0	0	0	0
1	1	77	0	160	52	20.3125	4	135	95	18.2	1.8	65	36	5.6	0	22.2	1	6122.9	1	14.09	0	1.1	0	1.02	1	1	0	0	0	0	0	Child	DA	1	0	3	2	4	0	0.5	2	0	0	0	0	0	0	0	0
1	1	67	1	158	59	23.634	7.7	130	268	55.4	29.3	69	30	19.6	0	21	0	1.2	1	5.8	0	4.79	0	5.57	0	0	1	0	1	0	0	Child	DA	1	1	3.5	0	24	0	1	1	1	1	1	0	0	0	0	0
#NULL!	#NULL!	#NULL!	#NULL!	#NULL!	#NULL!	#NULL!	#NULL!	#NULL!	#NULL!	#NULL!	#NULL!	#NULL!	#NULL!	#NULL!	#NULL!	#NULL!	#NULL!	#NULL!	#NULL!	#NULL!	#NULL!	#NULL!	#NULL!	#NULL!	#NULL!	#NULL!	#NULL!	#NULL!	#NULL!	#NULL!	#NULL!			#NULL!	#NULL!	#NULL!	#NULL!	#NULL!	#NULL!	#NULL!	#NULL!	#NULL!	#NULL!	#NULL!	#NULL!	#NULL!	#NULL!	#NULL!	#NULL!
#NULL!	#NULL!	#NULL!	#NULL!	#NULL!	#NULL!	#NULL!	#NULL!	#NULL!	#NULL!	#NULL!	#NULL!	#NULL!	#NULL!	#NULL!	#NULL!	#NULL!	#NULL!	#NULL!	#NULL!	#NULL!	#NULL!	#NULL!	#NULL!	#NULL!	#NULL!	#NULL!	#NULL!	#NULL!	#NULL!	#NULL!	#NULL!			#NULL!	#NULL!	#NULL!	#NULL!	#NULL!	#NULL!	#NULL!	#NULL!	#NULL!	#NULL!	#NULL!	#NULL!	#NULL!	#NULL!	#NULL!	#NULL!
1	1	76	1	158	57	22.8329	5.8	116	269	416.4	198.3	66	26	15.13	0	16.2	1	307.1	0	2.1	0	1.85	0	0.66	0	0	0	0	0	0	0	Child	DA	1	0	2.5	0	48	0	1	1	0	0	0	0	0	0	0	0
0	1	65	1	158	50	20.0288	5.3	138	178	13.5	2.3	83	44	6.35	0	6.1	1	205.4	0	2.15	0	3.33	0	3.2	0	0	0	0	0	0	1	DP	DA	1	1	4	#NULL!	0	0	4	0	0	0	0	0	0	0	0	0
0	0	#NULL!	#NULL!	#NULL!	#NULL!	#NULL!	#NULL!	#NULL!	#NULL!	#NULL!	#NULL!	#NULL!	#NULL!	#NULL!	0	#NULL!	0	#NULL!	0	#NULL!	0	#NULL!	0	#NULL!	#NULL!	#NULL!	#NULL!	#NULL!	#NULL!	#NULL!	#NULL!			0	0	#NULL!	#NULL!	#NULL!	#NULL!	#NULL!	#NULL!	0	0	#NULL!	#NULL!	#NULL!	#NULL!	#NULL!	#NULL!
0	0	56	0	170	72	24.9135	5.3	144	138	17.3	0.6	65	36	6.7	0	9.7	1	241.8	0	2.57	0	0.96	0	3.4	1	1	0	0	0	0	0	DP	DA	1	0	3	0	21	0	2	1	0	0	0	0	0	0	0	0
0	0	52	1	162	54	20.5761	4.2	121	114	7	0.9	69	40	6.2	0	18.5	0	23.6	0	0.93	0	3.53	0	0.47	0	0	0	0	0	0	0	DP	DA	1	1	6	0	14	0	1	1	0	0	0	0	0	0	0	0
0	0	60	1	159	50	19.7777	5.7	127	212	24.9	3.7	72	41	5.5	1	27	1	144.4	1	31.46	0	5.16	0	6.77	0	0	0	0	0	0	1	Child	DA	1	0	3	1	16	0	1.5	1	0	0	0	0	0	0	0	0
1	1	67	1	172	60	20.2812	22.25	108	323	232.3	137.8	51	24	#NULL!	0	#NULL!	0	#NULL!	0	#NULL!	0	#NULL!	0	#NULL!	0	0	0	0	0	0	0	Child	DA	1	0	3	1	13	0	1	1	0	0	0	0	0	0	0	0
0	1	63	0	165	68	24.977	4.4	168	217	125.8	58.5	74	43	6.8	1	24.3	1	424	0	3.88	0	3	0	1.07	0	0	0	0	0	0	0	Child	DA	1	0	3	1	20	2	0.6	1	0	0	0	0	0	0	0	0
1	1	66	0	172	57	19.2672	3.4	119	117	17	2.6	70	38	5.1	1	289.9	0	0.8	1	13.4	0	3.88	0	2.26	0	0	0	0	0	0	0	DP	DA	1	1	4.5	0	9	0	7.5	1	0	0	0	0	0	0	0	0
#NULL!	#NULL!	#NULL!	#NULL!	#NULL!	#NULL!	#NULL!	#NULL!	#NULL!	#NULL!	#NULL!	#NULL!	#NULL!	#NULL!	#NULL!	#NULL!	#NULL!	#NULL!	#NULL!	#NULL!	#NULL!	#NULL!	#NULL!	#NULL!	#NULL!	#NULL!	#NULL!	#NULL!	#NULL!	#NULL!	#NULL!	#NULL!			#NULL!	#NULL!	#NULL!	#NULL!	#NULL!	#NULL!	#NULL!	#NULL!	#NULL!	#NULL!	#NULL!	#NULL!	#NULL!	#NULL!	#NULL!	#NULL!
0	1	61	1	155	56	23.3091	5.5	87	252	84.5	34.8	61	32	5.89	1	29.7	1	77.1	0	1.61	0	2.56	0	6.45	0	0	0	0	0	0	0	Child	DA	1	0	3	2	31	0	2	1	0	0	0	0	0	0	0	0
1	1	69	1	160	46	17.9688	8.6	124	276	41.2	18.8	79	46	11.75	1	45.2	1	290.7	0	1.46	0	3.09	0	1.43	0	0	1	0	1	0	0	Child	DA	1	1	4.5	1	14	0	1	1	1	1	0	1	0	0	0	0
1	1	68	0	165	89	32.6905	5.4	140	137	11.1	2.6	63	41	10.4	0	9.9	1	86	0	3.73	0	1.86	0	1.22	0	0	0	0	0	0	0	Child	DA	1	0	3	5	14	0	1	1	1	4	1	1	1	1	0	0
0	0	42	1	167	56	20.0796	6	103	389	17.1	2.1	72	43	5.17	0	12.8	1	223.4	0	4.77	0	3.33	0	0.68	0	0	0	0	0	0	0	DP	DA	1	0	3	1	5	0	0.8	1	0	0	0	0	0	0	0	0
0	1	62	0	170	69	23.8754	3.5	142	128	139.3	80.3	65	34	16.92	1	23.4	1	150.1	0	2.41	0	2.22	0	6.06	0	1	0	0	0	0	0	Child	DA	1	1	4	1	15	0	1	1	1	3	1	1	0	0	1	0
0	0	58	1	158	61	24.4352	10.6	132	318	79.4	45	74	34	6.45	1	133.1	0	23.6	1	33.24	0	4.97	1	15.98	0	0	0	0	0	0	0	Child	DA	1	1	3.5	1	33	0	0.8	1	0	0	0	0	0	0	0	0
0	0	58	0	170	60	20.7612	6.4	139	176	10.9	2.6	67	38	16.86	0	12.3	1	105.6	0	2.36	0	2.21	0	2.05	0	0	1	0	1	0	0	Child	DA	1	1	3.5	0	25	1	0.3	1	1	2	1	1	0	0	0	0
0	0	60	1	158	47	18.8271	3.6	136	238	17.8	0.3	79	44	5.06	0	6.2	1	70.8	1	8.75	0	1.62	0	1.33	0	0	0	0	0	0	1	Child	DA	1	0	2.5	1	27	0	1	1	0	0	0	0	0	0	0	0
0	0	58	0	162	63	24.0055	8	124	281	186.3	113	78	35	5.77	1	56.3	1	217.6	0	1.44	0	1.55	1	11.9	0	0	0	0	0	0	0	Child	DA	1	1	4	3	20	2	1	1	1	2	1	0	1	0	0	0
1	1	69	0	168	70	24.8016	5.4	134	166	20.9	3.1	67	38	5.27	0	20.5	0	0.8	1	12.37	0	3.68	1	30.66	0	0	0	0	0	0	1	DP	DA	1	1	4.2	1	1	0	2.5	1	0	0	0	0	0	0	0	0
0	0	58	0	173	71	23.7228	6.75	136	250	162.9	83.4	78	34	11	0	18.4	1	1175.1	1	6.82	0	2.3	0	2.19	1	1	0	0	0	0	0	Child	DA	1	1	3.5	4	25	0	1	1	1	2	1	0	1	0	0	0
0	1	61	1	160	70	27.3438	7.54	125	153	12.7	2.1	73	38	6.39	1	121.3	1	4967.1	1	14.48	0	1.56	0	2.98	0	0	0	0	0	0	0	DP	DA	1	1	7	1	11	0	0.7	1	1	3	1	1	0	0	1	0
1	1	68	0	178	75	23.6713	4.53	205	116	28.3	5.4	65	40	5.12	1	23.3	1	42.8	0	3.26	0	1.72	0	5.62	0	1	0	0	0	0	0	Child	DA	1	0	3	2	18	0	1	1	1	1	0	0	1	0	0	0
0	0	57	0	169	55	19.257	4.1	134	110	12.9	2	61	38	5.5	0	9.7	1	98.8	0	1.47	0	3.22	0	1.08	0	0	0	0	0	0	1	DP	DA	0	0	1.5	3	16	0	1	1	0	0	0	0	0	0	0	0
0	0	58	1	163	49	18.4425	3.72	109	180	80.4	44.5	70	38	4.55	0	18.6	1	108.1	0	1.94	0	5.53	0	0.65	0	0	0	0	0	0	0	Child	DA	1	1	3.1	0	11	0	0.5	1	0	0	0	0	0	0	0	0
1	1	76	1	158	55	22.0317	4.77	56	76	44.7	16.8	59	37	10.92	0	7.5	1	374	0	2.73	0	2.08	0	3.05	0	0	0	0	0	0	0	Child	DA	0	0	2	0	2	0	1	1	0	0	0	0	0	0	0	0
0	0	55	0	175	64	20.898	7.9	105	225	170.3	97.1	62	33	4.32	1	25.4	1	659	0	3.12	0	1.59	0	1.29	0	0	0	0	0	0	0	Child	DA	0	0	1.5	0	19	0	1	1	1	2	0	1	0	1	0	0
1	1	66	1	150	50	22.2222	3	121	126	86.3	41.5	61	31	6.86	0	6.8	1	89.8	0	4.55	0	1.52	0	#NULL!	0	0	0	0	0	0	1	Child	DA	0	0	1.5	5	9	0	1	1	0	0	0	0	0	0	0	0
0	1	61	0	175	65	21.2245	6.7	137	134	13.6	2.9	66	43	4.97	1	23.5	1	197.3	0	3.82	0	6.55	0	1.51	1	0	0	0	0	0	0	Child	DA	1	1	5	0	48	2	0.3	1	1	1	1	0	0	0	0	0
0	0	49	0	170	80	27.6817	7.03	110	312	191.6	92.4	67	34	5.11	0	8.4	1	105.8	0	1.58	0	5.07	0	1.26	1	1	0	0	0	0	0	Child	DA	1	0	3	2	12	0	1	1	1	1	1	0	0	0	0	0
#NULL!	#NULL!	#NULL!	#NULL!	#NULL!	#NULL!	#NULL!	#NULL!	#NULL!	#NULL!	#NULL!	#NULL!	#NULL!	#NULL!	#NULL!	#NULL!	#NULL!	#NULL!	#NULL!	#NULL!	#NULL!	#NULL!	#NULL!	#NULL!	#NULL!	#NULL!	#NULL!	#NULL!	#NULL!	#NULL!	#NULL!	#NULL!			#NULL!	#NULL!	#NULL!	#NULL!	#NULL!	#NULL!	#NULL!	#NULL!	#NULL!	#NULL!	#NULL!	#NULL!	#NULL!	#NULL!	#NULL!	#NULL!
1	1	75	1	156	40	16.4366	5.14	111	229	169.4	106.2	69	34	9.1	1	69.9	1	3579.9	1	11.44	0	2.24	0	0.74	0	0	0	0	0	0	0	Child	DA	1	0	2.8	3	24	1	0.3	1	1	5	1	1	1	1	0	1
0	1	63	0	172	58	19.6052	5.7	104	269	6	0.6	64	37	5.42	0	14.2	1	240.3	1	32.72	0	1.65	0	1.13	1	0	0	0	0	0	0	DP	DA	1	1	4	2	2	2	1	1	1	3	1	0	0	0	1	1
1	1	85	1	147	50	23.1385	8.5	148	211	248.8	137.7	67	33	9.16	1	29.7	1	14295.5	1	8.9	0	2.54	0	5.28	0	0	0	0	0	0	0	Child	DA	1	1	3.5	2	11	0	1.5	1	1	1	1	0	0	0	0	0
0	1	65	0	168	66	23.3844	6	153	170	38.3	12.6	79	43	7.4	0	21.5	1	92.2	0	1.21	0	3.76	0	1.8	0	0	0	0	0	0	0	Child	DA	1	1	3.5	1	9	1	1	1	1	1	0	0	1	0	0	0
1	1	76	1	158	62	24.8358	3.9	129	129	15.8	3.5	67	42	5.52	0	12.7	1	38	0	1.66	0	2.56	0	0.81	0	0	0	0	0	0	0	DP	DA	1	1	5	0	6	0	2.5	0	1	2	0	0	0	0	1	1
0	1	61	0	165	55.5	20.3857	9.7	140	211	25	3.9	68	41	5.39	1	72.2	1	88.7	0	2.87	1	7.88	0	2.66	1	0	1	0	1	0	0	DP	DA	1	0	3	0	19	0	1	1	1	3	1	1	1	0	0	0
1	1	69	0	170	60	20.7612	6.55	120	396	119.7	71.2	65	34	5.13	0	20.7	1	232.3	0	1.63	0	1.51	0	#NULL!	0	0	0	0	0	0	0	Child	DA	1	1	3.5	2	3	0	1.5	1	0	0	0	0	0	0	0	0
#NULL!	#NULL!	#NULL!	#NULL!	#NULL!	#NULL!	#NULL!	#NULL!	#NULL!	#NULL!	#NULL!	#NULL!	#NULL!	#NULL!	#NULL!	#NULL!	#NULL!	#NULL!	#NULL!	#NULL!	#NULL!	#NULL!	#NULL!	#NULL!	#NULL!	#NULL!	#NULL!	#NULL!	#NULL!	#NULL!	#NULL!	#NULL!			#NULL!	#NULL!	#NULL!	#NULL!	#NULL!	#NULL!	#NULL!	#NULL!	#NULL!	#NULL!	#NULL!	#NULL!	#NULL!	#NULL!	#NULL!	#NULL!
1	1	66	0	172	62	20.9573	5	139	136	18.4	3.2	69	43	5.37	1	35.3	0	15.5	1	8.53	0	3.55	0	2.26	1	0	0	0	0	0	0	DP	DA	1	1	3.8	1	15	0	2.8	1	1	1	0	0	0	0	0	1
#NULL!	#NULL!	#NULL!	#NULL!	#NULL!	#NULL!	#NULL!	#NULL!	#NULL!	#NULL!	#NULL!	#NULL!	#NULL!	#NULL!	#NULL!	#NULL!	#NULL!	#NULL!	#NULL!	#NULL!	#NULL!	#NULL!	#NULL!	#NULL!	#NULL!	#NULL!	#NULL!	#NULL!	#NULL!	#NULL!	#NULL!	#NULL!			#NULL!	#NULL!	#NULL!	#NULL!	#NULL!	#NULL!	#NULL!	#NULL!	#NULL!	#NULL!	#NULL!	#NULL!	#NULL!	#NULL!	#NULL!	#NULL!
0	1	65	0	160	54.2	21.1719	5.7	131	242	78	34.7	68	38	8.05	1	31.1	1	236.2	1	7	0	2.45	0	6.22	0	0	1	0	1	0	0	Child	DA	1	0	3	5	24	0	0.5	1	1	1	1	0	0	0	0	0
0	0	57	0	175	74.15	24.2122	7.66	171	219	23.3	1.4	78	41	9.8	1	36.8	1	328.5	1	11.5	0	3.37	0	2.33	1	1	0	0	0	0	0	Child	DA	0	0	2	0	13	0	2.6	1	1	1	1	0	0	0	0	0
0	0	48	0	169	61	21.3578	3.8	148	197	269.2	136	72	38	6.07	0	6.2	1	222	0	4.35	1	10.76	0	0.98	0	0	1	1	1	1	0	Child	DA	1	1	3.5	1	57	2	1	1	1	2	1	0	1	0	0	0
1	1	71	1	150	46.6	20.7111	8	137	222	6.6	2.1	73	41	3.72	0	18.5	1	341.6	0	0.84	0	2.13	1	27.92	0	0	0	0	0	0	0	DP	DA	1	0	2.8	2	26	0	1.7	1	1	2	0	0	0	0	1	1
0	1	65	0	170	64.7	22.3875	4.4	132	138	13.4	2.9	69	40	6.34	1	25.4	1	112.7	0	0.83	0	2.17	0	2.17	1	1	0	0	0	0	0	DP	DA	1	1	3.5	2	12	2	0.5	1	1	5	1	1	0	1	1	1
0	1	62	0	180	68	20.9877	3.76	148	202	18.7	4	72	43	6.53	0	14.4	0	10.1	0	2.55	0	5.51	0	1.77	0	0	0	0	0	0	0	DP	DA	1	0	2.5	0	4	0	0.5	1	1	2	0	0	0	0	1	1
1	1	69	1	167	67	24.0238	4.8	71	233	9.2	1.1	71	35	5.98	1	28.5	1	216.4	0	2.32	0	1.66	0	1.64	0	0	0	0	0	0	0	Child	DA	1	0	3	1	8	0	1.5	1	1	1	1	0	0	0	0	0
0	0	56	0	172	78	26.3656	5.2	145	138	15.7	3	67	43	5.66	0	14.5	0	0.8	0	3.31	0	4.19	1	21.91	0	1	1	0	1	0	0	Child	DA	0	0	1.5	2	4	0	0.5	1	1	2	1	1	0	0	0	0
1	1	79	1	157	51	20.6905	5	118	196	13.9	1	68	36	5.4	0	10.8	1	308.4	1	10.92	0	2.57	0	3.62	0	0	0	0	0	0	1	Child	DA	1	0	3	0	6	0	0.3	1	0	0	0	0	0	0	0	0
0	0	52	0	165	67	24.6097	4.9	161	183	14.9	2.8	72	43	5.23	1	40.6	0	2.6	1	13.7	0	2.89	0	3.68	0	1	1	0	1	0	0	DP	DA	1	1	4	1	10	2	1	1	1	1	0	1	0	0	0	0
1	1	67	0	165	52.5	19.2837	7.11	139	261	19.1	4.7	73	42	4.75	1	54	1	115.8	0	1.74	0	6.05	0	5.48	0	0	0	0	0	0	0	Child	DA	1	1	6.5	11	19	0	2	1	1	2	1	0	1	0	0	0
0	0	54	1	164	61	22.68	5.19	126	147	11.9	1.2	60	35	4.94	0	14.9	1	49.7	0	3.23	0	2.47	0	2.83	0	0	0	0	0	0	0	DP	DA	1	1	5.5	2	9	0	1.3	1	1	5	1	1	1	0	1	1
1	1	66	1	155	44	18.3143	4.49	121	188	11.4	0.4	75	37	8.43	0	17.4	1	740.8	0	4.71	0	2.19	0	2.23	0	0	0	0	0	0	0	Appleby	DA	1	1	5	6	14	0	2	1	1	3	0	0	0	1	1	1
1	1	70	0	158	63	25.2363	4.9	163	108	22.2	2.8	72	40	5	0	15	1	67.3	0	4.48	0	4.52	0	1.38	1	0	0	0	0	0	0	DP	DA	1	1	4	1	12	0	1	1	1	1	0	0	0	0	1	0
0	1	65	0	170	53	18.3391	6.3	134	218	8.1	2.1	70	39	9.43	0	7.5	1	5427.1	0	2.95	0	1.1	0	1.61	1	0	0	0	0	0	0	Child	DA	1	1	3.5	0	13	2	1	1	1	2	1	1	0	0	0	0
0	1	63	0	164	62	23.0518	6	137	123	6.9	0.8	78	40	5.7	0	12.2	0	0.8	0	2.12	0	2.35	0	1.48	1	0	0	0	0	0	0	DP	DA	1	0	2.5	0	3	0	4	1	1	1	0	0	0	0	0	1
1	1	76	1	153	45	19.2234	5.2	127	189	9.8	1.1	75	37	5.26	1	1975.8	0	0.8	1	2902.61	0	0.01	0	1.07	0	0	0	0	0	0	0	Child	DA	1	1	3.3	6	18	0	0.5	1	0	0	0	0	0	0	0	0
0	0	59	0	168	51	18.0697	10.42	111	498	55	23.5	73	36	6.29	1	55.1	1	245.2	0	2.28	0	3.06	0	0.73	1	1	0	0	0	0	1	Child	DA	1	0	3	0	27	0	1	1	1	1	1	0	0	0	0	0
1	1	74	0	178	57.9	18.2742	6.5	126	177	9	1.7	69	37	10	0	19.4	1	940	1	13.11	0	6.22	0	1.1	1	1	0	0	0	0	0	Child	DA	1	0	2.5	5	26	2	1	1	0	0	0	0	0	0	0	0
#NULL!	#NULL!	#NULL!	#NULL!	#NULL!	#NULL!	#NULL!	#NULL!	#NULL!	#NULL!	#NULL!	#NULL!	#NULL!	#NULL!	#NULL!	#NULL!	#NULL!	#NULL!	#NULL!	#NULL!	#NULL!	#NULL!	#NULL!	#NULL!	#NULL!	#NULL!	#NULL!	#NULL!	#NULL!	#NULL!	#NULL!	#NULL!			#NULL!	#NULL!	#NULL!	#NULL!	#NULL!	#NULL!	#NULL!	#NULL!	#NULL!	#NULL!	#NULL!	#NULL!	#NULL!	#NULL!	#NULL!	#NULL!
0	1	64	0	170	69	23.8754	3.7	134	175	130.4	80.5	65	39	6.99	1	43.5	1	585.2	0	2.68	0	3.22	1	10.67	0	0	0	0	0	0	0	Child	DA	1	1	4.4	1	9	0	2	1	0	0	0	0	0	0	0	0
0	0	60	1	164	66	24.539	5.9	136	170	23.5	3.4	84	47	5.94	1	47.7	0	0.8	0	3.84	0	2.34	0	2.55	0	0	1	0	1	0	1	Child	DA	1	1	5	5	16	0	1	1	1	2	1	0	1	0	0	0
0	0	59	1	155	59.6	24.8075	5.7	125	208	132.3	74.3	72	37	6.14	1	36.6	1	93.4	0	3.69	0	3.76	0	0.79	0	0	0	0	0	0	0	Child	DA	1	0	2.5	1	20	0	0.5	1	0	0	0	0	0	0	0	0
1	1	76	0	172	71	23.9995	6.39	132	255	14	2.8	66	37	5.68	0	15.9	1	603.9	0	3.53	0	1.58	0	3.24	1	1	0	0	0	0	0	DP	DA	1	0	3	0	0	0	3.5	1	1	2	0	0	0	0	1	1
1	1	68	0	167	65.7	23.5577	2.9	112	73	13.3	2.8	67	35	4.25	1	41.9	1	1387.2	1	28.08	0	1.68	0	0.66	0	0	0	0	0	0	0	Child	DA	1	1	3.5	0	11	0	2.5	1	0	0	0	0	0	0	0	0
0	0	56	0	160	56.3	21.9922	6.08	133	286	11.4	1.8	77	41	6.94	0	11.2	0	16.3	0	0.82	0	2.01	0	2.64	0	0	0	0	0	0	0	Child	DA	1	0	2.5	3	18	0	0.5	1	1	4	1	1	1	0	1	0
[truncated: 14 more columns]
